# Supplementary material for: QTL mapping of yield components and kernel traits in wheat cultivars TAM 112 and Duster
Source: Front Plant Sci. 2022 Dec 7;13:1057701. doi: 10.3389/fpls.2022.1057701 (PMC9768232; doi:10.3389/fpls.2022.1057701)
Supplement: Supplementary file 2 [file DataSheet_2.xlsx]

## Sheet: Table S1
Table S1 Traits and individual environments evaluated.
Growing season	Location	Environment Abbreviation	Latitude	Longitude	Plot number	Dryland/Irrigated	Irrigation Percentage	Plot size (sq ft)	Location	Latitude	Longitude	Repsa	YLDb	BM	SPM	BMYLD	TKW	KPS	HI	SHGW	AREA	PERI	KLEN	KWID	SCW	PH	HD	TW	SHDW	SL
2016 - 2017	Red River Research and Demonstration Farm	17RRD	33˚ 52’ N	97˚ 16’ W	380	Dry	0	25	Red River Research and Demonstration Farm	33˚ 52’ N	97˚ 16’ W	2	Y	N	N	N	N	N	N	N	N	N	N	N	N	N	N	Y	N	N
2016 - 2017	Chillicothe	17CH	34˚ 07’ N	99˚ 18’ W	360	Dry	0	75	Chillicothe	34˚ 07’ N	99˚ 18’ W	2	Y	N	N	N	N	N	N	N	N	N	N	N	N	N	N	Y	N	N
2016 - 2017	Bushland south pivot	17BSP100	35˚ 06’ N	102˚ 27’ W	380	Irrigated	100	50	Bushland south pivot	35˚ 06’ N	102˚ 27’ W	2	N	Y	Y	Y	Y	Y	Y	Y	N	N	N	N	Y	Y	N	N	N	Y
2016 - 2017	Bushland south pivot	17BSP67	35˚ 06’ N	102˚ 27’ W	380	Irrigated	67	50	Bushland south pivot	35˚ 06’ N	102˚ 27’ W	2	N	Y	Y	Y	Y	Y	Y	Y	N	N	N	N	Y	N	N	N	N	N
2016 - 2017	Bushland middle school	17BMS	35˚ 06’ N	102˚ 27’ W	310	Dry	0	75	Bushland middle school	35˚ 06’ N	102˚ 27’ W	2	Y	Y	Y	Y	Y	Y	Y	Y	N	N	N	N	Y	Y	Y	N	N	N
2017 - 2018	Bushland south pivot	18BSP100	35˚ 06’ N	102˚ 27’ W	368	Irrigated	100	50	Bushland south pivot	35˚ 06’ N	102˚ 27’ W	2	Y	Y	Y	Y	Y	Y	Y	Y	Y	Y	Y	Y	Y	Y	Y	N	N	N
2017 - 2018	Dumas	18DMS	35˚ 51’ N	101˚ 58’ W	176	Irrigated	100	50	Dumas	35˚ 51’ N	101˚ 58’ W	1	Y	Y	Y	Y	Y	Y	Y	Y	Y	Y	Y	Y	Y	Y	Y	N	N	N
2017 - 2018	Texas A&M AgriLife Research stations in Bushland	18BI	35˚ 06’ N	102˚ 27’ W	374	Irrigated	100	50	Texas AgriLife Research stations in Bushland	35˚ 06’ N	102˚ 27’ W	2	Y	Y	Y	Y	Y	Y	Y	Y	Y	Y	Y	Y	Y	Y	Y	N	N	Y
2017 - 2018	Bushland middle school	18BMS	35˚ 06’ N	102˚ 27’ W	374	Dry	0	75	Bushland middle school	35˚ 06’ N	102˚ 27’ W	2	N	Y	Y	Y	Y	Y	Y	Y	Y	Y	Y	Y	Y	Y	Y	N	Y	N
2017 - 2018	Noble Foundation Dupy Farm	18NFD	34° 17’ N	96˚ 59’ W	648	Dry	0	25	Noble Foundation Dupy Farm	34° 17’ N	96˚ 59’ W	3	Y	N	N	N	N	N	N	N	N	N	N	N	N	N	N	Y	N	N
2018 - 2019	Bushland south pivot	19BSP100	35˚ 06’ N	102˚ 27’ W	374	Irrigated	100	50	Bushland south pivot	35˚ 06’ N	102˚ 27’ W	2	Y	Y	Y	Y	Y	Y	Y	Y	Y	Y	Y	Y	Y	Y	Y	Y	Y	N
2018 - 2019	Bushland middle school	19BMS	35˚ 06’ N	102˚ 27’ W	374	Dry	0	75	Bushland middle school	35˚ 06’ N	102˚ 27’ W	2	Y	Y	Y	Y	Y	Y	Y	Y	Y	Y	Y	Y	Y	Y	N	Y	Y	N
2018 - 2019	Red River Research and Demonstration Farm	19RRD	33˚ 52’ N	97˚ 16’ W	607	Dry	0	25	Red River Research and Demonstration Farm	33˚ 52’ N	97˚ 16’ W	3	Y	N	N	N	N	N	N	N	N	N	N	N	N	N	N	Y	N	N
a Replications (Reps).
b Abbreviation of traits: grain yield form whole plot (YLD), thousand kernel weight (TKW), kernels spike-1 (KPS), spikes m-2 (SPM), harvest index (HI), dry weight of biomass sample (BM), yield from biomass sample (BMYLD), single head dry weight (SHDW), single head grain weight (SHGW), single culm weight (SCW), heading date (HD), plant height (PH), test weight (TW), kernel area (AREA), kernel peri…

## Sheet: Table S2
Table S2 The combined analysis of variance (ANOVA), heritability, and mean performance for evaluated traits across all environments.
Traita	Units	Gen Varb	Gen × Environment Varc	Environment Vard	Residual Vare	Heritabilityf	Trait Meang	LSDh	CVi	Dusterj	TAM 112k	Differencesl
YLD	g m-2	267.8***	609.79***	25254.12***	558.53	0.74	265.07	24.76	8.92	301.243	262.536	38.7064
BM	g m-2	526.79ns	3238.87*	491680.75***	33495.9	0.095	1556.14	60.66	11.76	1566.07	1651.88	85.81
SPM	spikes m-2	1471.02***	563.79ns	31045.61***	14092.5	0.61	751.05	69.46	15.81	745.2	743.669	1.53124
BMYLD	g m-2	758.95***	1308.97***	18168.04***	7792.53	0.51	508.54	55.99	17.36	553.294	548.019	5.27566
TKW	g	4.63***	1.58***	11.03***	2.39	0.93	26.56	1.69	5.82	26.1708	29.3622	3.1914
KPS	kernels spike-1	2.9***	1.45***	29.47***	8.01	0.81	25.9	2.21	10.93	27.388	25.6244	1.76359
HI	%	3.03***	2.82***	69.39***	7.51	0.79	32.65	2.38	8.39	34.9197	34.3422	0.577534
SHDW	mg head-1	3105.35***	1983.46***	70064.85**	6601.89	0.64	940.27	96.44	8.64	961.734	1002.33	40.5985
SHGW	mg head-1	2172.81***	1298.29***	21340.62***	6606.16	0.79	657.48	63.29	12.36	695.179	716.188	21.0088
AREA	mm	0.33***	0.096***	0.519***	0.135	0.91	11.12	0.503	3.31	10.8118	11.7568	0.944995
PERI	mm	0.29***	0.053***	0.122***	0.09	0.94	16.62	0.401	1.81	16.3903	17.0201	0.629871
KLEN	mm	0.047***	0.007***	0.013***	0.011	0.95	5.57	0.145	1.91	5.49352	5.7309	0.237384
KWID	mm	0.004***	0.002***	0.031***	0.002	0.85	2.53	0.072	1.96	2.50326	2.59945	0.096186
TW	kg m-3	320.24***	296.11***	1473.27***	579.99	0.75	749.32	26	3.21	761.399	748.169	13.2301
HD	days	6.42***	1.27***	50.31***	1.85	0.94	121.83	1.9	1.12	123.163	120.006	3.15666
PH	cm	11.39***	4.96***	146.32***	10.39	0.89	72.4	3.35	4.45	73.5101	72.235	1.27512
SCW	g	0.015***	0.006***	0.49***	0.04	0.81	2.22	0.15	9.3	2.18504	2.32517	0.140138
a Abbreviation of traits: grain yield form whole plot (YLD), thousand kernel weight (TKW), kernels spike-1 (KPS), spikes m-2 (SPM), harvest index (HI), dry weight of biomass sample (BM), grain yield from biomass sample (BMYLD), single head dry weight (SHDW), single head grain weight (SHGW), single culm weight (SCW), heading date (HD), plant height (PH), test weight (TW), kernel area (AREA), kerne…
b Genotype variance.
c Genotype-by-environment interaction variance.
d Environment variance.
e Residual variance.
f Entry-mean based heritability.
g Mean value of trait across all environments.
h Least significant difference (LSD).
i Coefficient of variation (CV).
jk Best linear unbiased estimator values (BLUEs) combined across all environments for TAM 112 and Duster.
l Difference between overall BLUEs of TAM 112 and Duster.
*, **, ***, ns Significant at 0.05, 0.01, and 0.001 probability levels, respectively, and not significant.

## Sheet: Table S3
Table S3 Pearson correlation among yield related, agronomy, and kernel traits based on best linear unbiased estimator (BLUE) derived from individual and across all environments.
Overall BLUE
Traitsa	YLD	BM	SPM	BMYLD	TKW	KPS	HI	SHDW	SHGW	AREA	PERI	KLEN	KWID	TW	HD	PH	SL
BM	0.2393**
SPM	0.1757*	0.2958***
BMYLD	0.6773***	0.4841***	0.4208***
TKW	0.2841***	-0.0677ns	-0.3478***	0.1988**
KPS	0.2034**	0.2368**	-0.0651ns	0.2999***	-0.5530***
HI	0.6428***	0.0172ns	0.2037**	0.7285***	0.3994***	0.1352ns
SHDW	0.3663***	0.0821ns	-0.5038***	0.2308**	0.3600***	0.3694***	0.2340**
SHGW	0.5433***	0.1178ns	-0.4250***	0.5432***	0.6041***	0.3072***	0.6311***	0.7272***
AREA	0.2111**	-0.0315ns	-0.3810***	0.1316ns	0.9008***	-0.4840***	0.2835***	0.4198***	0.5312***
PERI	0.1820*	-0.0019ns	-0.3007***	0.1359ns	0.7892***	-0.4260***	0.2605***	0.3765***	0.4604***	0.9530***
KLEN	0.1643*	0.0282ns	-0.2224**	0.1423ns	0.6622***	-0.3508***	0.2363**	0.3258***	0.3890***	0.8683***	0.9761***
KWID	0.1951**	-0.1014ns	-0.4242***	0.0699ns	0.8182***	-0.4356***	0.2290**	0.3692***	0.4958***	0.7168***	0.4781***	0.2818***
TW	0.2526***	-0.0870ns	0.0079ns	0.2044**	0.4899***	-0.3263***	0.3407***	0.0585ns	0.2930***	0.2132**	0.0984ns	0.0028ns	0.4268***
HD	-0.3346***	0.2506***	-0.0503ns	-0.2894***	-0.5761***	0.3477***	-0.6346***	-0.0910ns	-0.3664***	-0.4087***	-0.3429***	-0.2712***	-0.4110***	-0.5123***
PH	-0.3490***	0.1098ns	-0.3183***	-0.3903***	0.0910ns	-0.2090**	-0.5514***	-0.0835ns	-0.1236ns	0.0738ns	0.0351ns	0.0054ns	0.1408ns	0.0131ns	0.4153***
SL	-0.1195ns	0.1672*	-0.1445ns	-0.0346ns	0.0345ns	0.0949ns	-0.2332**	0.2426***	0.0880ns	0.1288ns	0.1620*	0.1727*	0.0122ns	-0.0706ns	0.2592***	0.1904*
SCW	0.0291ns	0.1259ns	-0.7752***	-0.0934ns	0.3406***	0.2510***	-0.2098**	0.7196***	0.5787***	0.3767***	0.3066***	0.2376**	0.4029***	-0.0047ns	0.1548*	0.3724***	0.3810***
2017BMSb
Traits	YLD	BM	SPM	BMYLD	TKW	KPS	HI	SHGW	HD	PH
BM	0.0190ns
SPM	-0.0260ns	0.8155***
BMYLD	0.1934*	0.6063***	0.5290***
TKW	0.3019***	-0.1003ns	-0.2799***	0.1019ns
KPS	0.1736*	0.0320ns	-0.0932ns	0.5112***	-0.2206**
HI	0.4001***	-0.2174**	-0.1231ns	0.4901***	0.2156**	0.6885***
SHGW	0.3679***	-0.0419ns	-0.2621**	0.5382***	0.4176***	0.7841***	0.7968***
HD	-0.5249***	0.0024ns	-0.0345ns	-0.2049*	-0.4672***	-0.0245ns	-0.4035***	-0.3220***
PH	-0.3146***	-0.0416ns	-0.1399ns	-0.1730*	0.0259ns	-0.1705*	-0.3035***	-0.1696*	0.4353***
SCW	0.0241ns	0.1782*	-0.2839***	0.1303ns	0.3841***	0.2388**	-0.1174ns	0.4465***	0.0744ns	0.2268**
2017BSP67
Traits	BM	SPM	BMYLD	TKW	KPS	HI	SHGW
SPM	0.7198***
BMYLD	0.8046***	0.6969***
TKW	0.0666ns	-0.0117ns	0.3675***
KPS	0.1216ns	-0.1758*	0.1080ns	-0.3833***
HI	0.0605ns	0.1638*	0.5466***	0.5806***	0.0808ns
SHGW	0.1822*	-0.1433ns	0.4528***	0.6372***	0.4239***	0.6285***
SCW	0.1837*	-0.3704***	0.0678ns	0.2397**	0.4469***	-0.1409ns	0.5706***
2017BSP100
Traits	BM	SPM	BMYLD	TKW	KPS	HI	SHGW	PH	SL
SPM	0.7052***
BMYLD	0.7759***	0.6917***
TKW	0.1518*	-0.0027ns	0.4636***
KPS	0.1865*	-0.0921ns	0.2615***	-0.2703***
HI	0.1645*	0.2981***	0.6890***	0.6381***	0.1456*
SHGW	0.2711***	-0.0694ns	0.6058***	0.7075***	0.4752***	0.6798***
PH	0.1473*	-0.1120ns	0.1846*	0.4979***	-0.0744ns	0.1499*	0.3960***
SL	0.1372ns	-0.1467*	0.0236ns	-0.0434ns	0.3030***	-0.1945**	0.1866*	0.0577ns
SCW	0.2050**	-0.4333***	0.0432ns	0.2254**	0.4534***	-0.2127**	0.5450***	0.3755***	0.4833***
2018BI
Traits	YLD	BM	SPM	BMYLD	TKW	KPS	HI	SHGW	AREA	PERI	KLEN	KWID	HD	PH
BM	0.2214**
SPM	0.2441***	0.7277***
BMYLD	0.4927***	0.7832***	0.6322***
TKW	-0.0317ns	-0.1070ns	-0.3426***	-0.0189ns
KPS	0.3563***	0.2742***	0.0420ns	0.4963***	-0.4804***
HI	0.6604***	0.1619*	0.2029**	0.6270***	0.0379ns	0.5198***
SHGW	0.3782***	0.1943**	-0.1683*	0.5303***	0.2666***	0.5777***	0.6073***
AREA	-0.0296ns	-0.1055ns	-0.3108***	-0.0232ns	0.9677***	-0.4858***	0.0278ns	0.2435***
PERI	-0.0359ns	-0.1120ns	-0.2681***	-0.0516ns	0.8801***	-0.4718***	-0.0175ns	0.1792*	0.9615***
KLEN	-0.0211ns	-0.1083ns	-0.2136**	-0.0511ns	0.7821***	-0.4386***	-0.0113ns	0.1431ns	0.8973***	0.9807***
KWID	-0.0402ns	-0.1031ns	-0.3584***	-0.0062ns	0.8638***	-0.3615***	0.0671ns	0.2792***	0.7716***	0.5888***	0.4386***
HD	-0.0536ns	0.2546***	0.1332ns	0.1605*	-0.4720***	0.4016***	-0.0972ns	0.0393ns	-0.4670***	-0.4338***	-0.4076***	-0.3433***
PH	-0.4260***	0.0961ns	-0.1134ns	-0.1156ns	-0.0466ns	-0.0124ns	-0.4363***	-0.0725ns	-0.0639ns	-0.0921ns	-0.1173ns	0.0072ns	0.4341***
SCW	-0.1219ns	0.1250ns	-0.5114***	0.0319ns	0.3619***	0.2436***	-0.1128ns	0.5268***	0.3259***	0.2525***	0.1826*	0.3825***	0.1132ns	0.3060***
2018BMS
Traits	BM	SPM	BMYLD	TKW	KPS	HI	SHDW	SHGW	AREA	PERI	KLEN	KWID	HD	PH
SPM	0.5960***
BMYLD	0.7199***	0.5043***
TKW	0.0550ns	-0.2803***	0.2084**
KPS	0.2653***	-0.1086ns	0.5934***	-0.1172ns
HI	0.4650***	0.3555***	0.7902***	0.2646***	0.5505***
SHDW	0.3065***	-0.3434***	0.5262***	0.4761***	0.6884***	0.5499***
SHGW	0.3021***	-0.2673***	0.6269***	0.5050***	0.7271***	0.6879***	0.9372***
AREA	-0.0445ns	-0.3276***	0.1756*	0.9215***	-0.0525ns	0.2688***	0.4875***	0.5146***
PERI	-0.0181ns	-0.2490***	0.1821*	0.7800***	-0.0377ns	0.2496***	0.4258***	0.4485***	0.9068***
KLEN	-0.0223ns	-0.1905**	0.1740*	0.6136***	0.0017ns	0.2363**	0.3561***	0.3844***	0.7861***	0.9669***
KWID	-0.0497ns	-0.3140***	0.0984ns	0.8209***	-0.0960ns	0.1780*	0.3935***	0.4103***	0.7654***	0.4331***	0.2077**
HD	0.0573ns	0.0824ns	-0.0627ns	-0.5455***	0.2028**	-0.1331ns	-0.1509*	-0.1746*	-0.4153***	-0.2920***	-0.1697*	-0.4923***
PH	0.1875*	0.0196ns	0.0772ns	-0.0369ns	0.1177ns	0.0541ns	0.1056ns	0.0740ns	-0.0113ns	0.0433ns	0.0765ns	-0.0922ns	0.2711***
SCW	-0.1820*	-0.8045***	-0.1381ns	0.3888***	0.3179***	-0.0783ns	0.6280***	0.5250***	0.4109***	0.3418***	0.2730***	0.3521***	-0.0420ns	0.0706ns
2018DMS
Traits	YLD	BM	SPM	BMYLD	TKW	KPS	HI	SHGW	AREA	PERI	KLEN	KWID	HD	PH
BM	0.0376ns
SPM	0.0960ns	0.7616***
BMYLD	0.3487***	0.7534***	0.7721***
TKW	0.3016***	-0.1335ns	-0.2321**	0.1186ns
KPS	0.1199ns	0.1988*	-0.0215ns	0.3284***	-0.3330***
HI	0.5678***	0.0730ns	0.3038***	0.6713***	0.2621***	0.3056***
SHGW	0.4108***	0.0372ns	-0.2353**	0.4053***	0.4969***	0.5319***	0.5829***
AREA	0.3326***	-0.1202ns	-0.2004**	0.1336ns	0.9422***	-0.3288***	0.2913***	0.4526***
PERI	0.1998**	-0.1055ns	-0.2126**	0.0550ns	0.8193***	-0.3508***	0.1518*	0.3179***	0.9218***
KLEN	0.0936ns	-0.0742ns	-0.1726*	0.0053ns	0.5880***	-0.2997***	0.0499ns	0.1646*	0.7346***	0.9339***
KWID	0.3995***	-0.1059ns	-0.1359ns	0.1782*	0.8938***	-0.2662***	0.3465***	0.4843***	0.8719***	0.6234***	0.3219***
HD	-0.5000***	0.0250ns	-0.0532ns	-0.3168***	-0.6020***	0.0907ns	-0.5174***	-0.4040***	-0.5736***	-0.3887***	-0.1824*	-0.6656***
PH	-0.2645***	0.1086ns	-0.0172ns	-0.2128**	-0.0255ns	-0.2952***	-0.4510***	-0.2852***	-0.0111ns	0.0732ns	0.1040ns	-0.0832ns	0.2704***
SCW	-0.1715*	-0.0547ns	-0.6328***	-0.3265***	0.2521***	0.2280**	-0.4443***	0.4089***	0.1674*	0.1720*	0.1172ns	0.1295ns	0.1188ns	0.2292**
2018BSP100
Traits	YLD	BM	SPM	BMYLD	TKW	KPS	HI	SHGW	AREA	PERI	KLEN	KWID	HD	PH
BM	0.3105***
SPM	0.1510*	0.5912***
BMYLD	0.4945***	0.7739***	0.4794***
TKW	0.1822*	0.0653ns	-0.3488***	0.1600*
KPS	0.2494***	0.2547***	-0.1778*	0.5231***	-0.1041ns
HI	0.5014***	0.1197ns	0.0936ns	0.6646***	0.1878*	0.5577***
SHGW	0.3649***	0.2631***	-0.3639***	0.5639***	0.5222***	0.7614***	0.6124***
AREA	0.1331ns	0.0149ns	-0.3480***	0.0853ns	0.9032***	-0.1425ns	0.1030ns	0.4409***
PERI	0.1261ns	-0.0119ns	-0.2976***	0.0522ns	0.7178***	-0.1290ns	0.0789ns	0.3586***	0.9259***
KLEN	0.1305ns	-0.0099ns	-0.2250**	0.0483ns	0.5736***	-0.1185ns	0.0718ns	0.2814***	0.8270***	0.9754***
KWID	0.0757ns	0.0297ns	-0.3566***	0.0923ns	0.8424***	-0.0910ns	0.1056ns	0.4551***	0.6805***	0.3848***	0.1818*
HD	-0.4303***	-0.0858ns	-0.1981**	-0.4136***	0.0049ns	-0.1760*	-0.6636***	-0.2011**	0.0316ns	-0.0156ns	-0.0503ns	0.0864ns
PH	0.3907***	0.2123**	0.2049**	0.2711***	0.2193**	-0.0371ns	0.1990**	0.0920ns	0.1553*	0.0794ns	0.0602ns	0.1468*	-0.1945**
SCW	0.1521*	0.2687***	-0.5478***	0.1833*	0.5139***	0.4895***	0.0154ns	0.7385***	0.4785***	0.4023***	0.3187***	0.4631***	0.1960**	0.0243ns
2019BMS
Traits	YLD	BM	SPM	BMYLD	TKW	KPS	HI	SHDW	SHGW	AREA	PERI	KLEN	KWID	TW	PH
BM	0.3039***
SPM	0.1830*	0.6914***
BMYLD	0.4885***	0.8849***	0.6363***
TKW	-0.0705ns	-0.0117ns	-0.2734***	0.0876ns
KPS	0.3501***	0.2324**	-0.1462*	0.2654***	-0.5063***
HI	0.5673***	0.6180***	0.4657***	0.8543***	0.0672ns	0.3662***
SHDW	0.3119***	0.2402***	-0.4121***	0.3702***	0.3734***	0.6036***	0.4527***
SHGW	0.3472***	0.2455***	-0.3736***	0.4370***	0.4463***	0.4831***	0.4734***	0.9395***
AREA	0.0012ns	0.0406ns	-0.2178**	0.1259ns	0.9313***	-0.4403***	0.1164ns	0.3770***	0.4299***
PERI	-0.0112ns	0.0134ns	-0.1754*	0.0921ns	0.8408***	-0.4311***	0.1166ns	0.2999***	0.3453***	0.9589***
KLEN	0.0529ns	0.0196ns	-0.1071ns	0.1000ns	0.6904***	-0.3520***	0.1538*	0.2431***	0.2700***	0.8780***	0.9606***
KWID	-0.0700ns	0.0381ns	-0.2855***	0.0922ns	0.8507***	-0.3765***	-0.0034ns	0.3883***	0.4585***	0.7128***	0.5122***	0.2925***
TW	0.0067ns	-0.0298ns	-0.1043ns	0.0677ns	0.3639***	-0.1496*	0.1222ns	0.1779*	0.2129**	0.2317**	0.2079**	0.1386ns	0.2581***
PH	-0.1680*	0.2171**	-0.0267ns	-0.0115ns	-0.0354ns	0.0680ns	-0.2497***	0.0568ns	0.0069ns	-0.0305ns	-0.0812ns	-0.1150ns	0.1048ns	-0.1306ns
SCW	-0.0457ns	-0.1868*	-0.7903***	-0.1963**	0.3619***	0.4087***	-0.1786*	0.7847***	0.7015***	0.3291***	0.2486***	0.1587*	0.4216***	0.1116ns	0.2141**
2019BSP100
Traits	YLD	BM	SPM	BMYLD	TKW	KPS	HI	SHDW	SHGW	AREA	PERI	KLEN	KWID	HD	PH
BM	0.1987**
SPM	0.0296ns	0.6284***
BMYLD	0.5184***	0.6655***	0.4333***
TKW	0.2540***	-0.0484ns	-0.2180**	0.3810***
KPS	0.3361***	0.1759*	-0.1259ns	0.2870***	-0.3675***
HI	0.5927***	0.3328***	0.2148**	0.8829***	0.5411***	0.3063***
SHDW	0.4879***	0.1047ns	-0.3900***	0.4770***	0.4665***	0.5602***	0.5853***
SHGW	0.5205***	0.0672ns	-0.3489***	0.5764***	0.6119***	0.4354***	0.7349***	0.9005***
AREA	0.2425***	-0.0798ns	-0.2101**	0.3118***	0.9465***	-0.4305***	0.4586***	0.4037***	0.5447***
PERI	0.2326**	-0.0702ns	-0.2016**	0.2862***	0.8182***	-0.3698***	0.4214***	0.3857***	0.4546***	0.9440***
KLEN	0.2230**	-0.0631ns	-0.1635*	0.2320**	0.6409***	-0.3010***	0.3439***	0.3160***	0.3466***	0.8154***	0.9583***
KWID	0.1868*	-0.0377ns	-0.2125**	0.3318***	0.9294***	-0.3387***	0.4697***	0.4224***	0.5633***	0.8239***	0.6168***	0.3747***
HD	-0.2272**	0.1870*	0.1084ns	-0.2912***	-0.5215***	0.0927ns	-0.5122***	-0.2736***	-0.4381***	-0.4670***	-0.4078***	-0.3020***	-0.4854***
PH	-0.2787***	0.0993ns	0.0059ns	-0.2052**	0.0222ns	-0.2406***	-0.3320***	-0.1739*	-0.2279**	-0.0090ns	-0.0455ns	-0.0804ns	0.0703ns	0.4661***
SCW	0.0780ns	-0.2622***	-0.8055***	-0.1441ns	0.3044***	0.3125***	-0.0253ns	0.6484***	0.5807***	0.2527***	0.2195**	0.1527*	0.3174***	-0.0407ns	0.0820ns
2019RRD
Traits	YLD
TW	0.2780***
2017CH
Traits	YLD
TW	0.2508***
2017RRD
Traits	YLD
TW	0.5206***
2018NFD
Traits	YLD
TW	0.3008***
a Abbreviation of traits: grain yield form whole plot (YLD), thousand kernel weight (TKW), kernels spike-1 (KPS), spikes m-2 (SPM), harvest index (HI), dry weight of biomass sample (BM), grain yield from biomass sample (BMYLD), single head dry weight (SHDW), single head grain weight (SHGW), single culm weight (SCW), heading date (HD), plant height (PH), test weight (TW), kernel area (AREA), kerne…
b Abbreviation of environments: Texas AgriLife Research stations in Bushland, TX, Bushland middle school dryland in 2017, 2018, 2019 (17BMS, 18BMS, 19BMS), Bushland irrigated in 2018 (18BI), and Bushland South Pivot with two irrigated levels (67% and 100%) in 2017, 2018, 2019 (17BSP67, 17BSP100, 18BSP100, 19BSP100), Red River Demonstration Farm, CO, in 2017, 2019 (17RRD, 19RRD), Noble Foundation …
*, **, ***, ns Significant at 0.05, 0.01, and 0.001 probability levels, respectively, and not significant.

## Sheet: Table S4
Table S4 Mega environment classification.
Mega-Environmentsa	Individual Environmentsb
YLD_ME1	18BI	19BMS	19BSP100
YLD_ME2	17BMS	17CH	19RRD
YLD_ME3	17RRD	18BSP100	18NFD
BMYLD_ME1	17BSP67	18BSP100
BMYLD_ME2	17BMS	17BSP100	19BSP100
HI_ME1	18BI	19BMS
HI_ME2	17BSP67	17BSP100	19BSP100
HI_ME3	17BMS	18BSP100
KPS_ME1	17BMS	17BSP100	17BSP67	19BSP100
KPS_ME2	18BI	18BMS	19BMS
SPM_ME1	19BMS	19BSP100
SPM_ME2	17BMS	18BI	18BMS
SPM_ME3	17BSP67	17BSP100
TKW_ME1	17BMS	17BSP67	17BSP100	19BSP100
TKW_ME2	18BI	18BMS	19BMS
KLEN_ME1	19BMS	19BSP100
KLEN_ME2	18BI	18BMS
KWID_ME1	18BI	18BMS
KWID_ME2	19BMS	19BSP100
a Abbreviation of traits: grain yield form whole plot (YLD), thousand kernel weight (TKW), kernels spike-1 (KPS), spikes m-2 (SPM), harvest index (HI), dry weight of biomass sample (BM), grain yield from biomass sample (BMYLD), single head dry weight (SHDW), single head grain weight (SHGW), single culm weight (SCW), heading date (HD), plant height (PH), test weight (TW), kernel area (AREA), kerne…
b Abbreviation of environments: Texas A&M AgriLife Research stations in Bushland, TX, Bushland middle school dryland in 2017, 2018, 2019 (17BMS, 18BMS, 19BMS), Bushland irrigated in 2018 (18BI), and Bushland South Pivot with two irrigated levels (67% and 100%) in 2017, 2018, 2019 (17BSP67, 17BSP100, 18BSP100, 19BSP100), Red River Demonstration Farm, CO, in 2017, 2019 (17RRD, 19RRD), Noble Foundat…

## Sheet: Table S5
Table S5 Genetic and physical length of mapped SNPs on 45 linkage groups and 21 chromosomes.
Chromosome	45LGsa	No. markers	Genetic distance (cM)b	Cumulative genetic distance matching Fig. S8 (A) (cM)	Physic length based on markers physic position Fig. S8 (B) (Mbps)c	No. of SNPs/cM	No. of SNPs/Mb
1A	1	324	106.771	106.771	583.52	3.03453	0.555251
1B1	2	434	115.539	222.31	777.577	3.75631	0.558144
1B2	3	2	0.9495	223.26	3.60128	2.10637	0.555357
1D1	4	189	89.8131	313.073	437.577	2.10437	0.431924
1D2	5	2	3.7231	316.796	1.29799	0.537187	1.54085
2A1	6	189	106.018	422.814	715.764	1.78271	0.264053
2A2	7	42	33.4434	456.257	22.7869	1.25585	1.84316
2B	8	526	149.839	606.096	796.473	3.51044	0.660412
2D1	9	89	133.784	739.88	566.164	0.665254	0.157198
2D2	10	51	26.486	766.366	29.0919	1.92555	1.75306
2D3	11	2	2.1354	768.501	0.681467	0.936593	2.93484
3A	12	150	111.655	880.156	700.916	1.34342	0.214006
3B1	13	9	0.3106	880.467	1.43279	28.9762	6.28145
3B2	14	35	10.2028	890.669	7.95222	3.43043	4.40129
3B3	15	379	97.2561	987.926	715.145	3.89693	0.529963
3B4	16	118	32.1581	1020.08	34.0761	3.66937	3.46284
3D1	17	16	0.5921	1020.68	0.964562	27.0225	16.5878
3D2	18	15	16.1689	1036.84	9.70525	0.927707	1.54556
3D3	19	156	77.5166	1114.36	86.8017	2.01247	1.7972
4A	20	308	142.525	1256.89	731.634	2.16103	0.420976
4B1	21	5	2.0718	1258.96	1.37189	2.41336	3.64461
4B2	22	28	17.5707	1276.53	19.8438	1.59356	1.41102
4D	23	12	15.7815	1292.31	432.959	0.760384	0.0277163
5A1	24	6	13.6848	1305.99	2.54991	0.438443	2.35302
5A2	25	80	83.0665	1389.06	114.648	0.963084	0.697788
5B1	26	176	70.109	1459.17	461.512	2.51038	0.381356
5B2	27	87	75.2182	1534.39	106.055	1.15663	0.820328
5D1	28	11	54.1825	1588.57	392.37	0.203018	0.0280348
5D2	29	4	16.6104	1605.18	30.985	0.240813	0.129095
5D3	30	3	4.1305	1609.31	3.06304	0.726304	0.979418
5D4	31	48	12.8149	1622.13	16.4821	3.74564	2.91225
6A1	32	76	23.8582	1645.98	18.3612	3.18549	4.13915
6A2	33	111	60.9408	1706.93	563.004	1.82144	0.197157
6B1	34	97	22.0554	1728.98	74.0823	4.39802	1.30935
6B2	35	357	123.571	1852.55	626.746	2.88903	0.569608
6D1	36	139	37.4247	1889.98	23.3492	3.71412	5.9531
6D2	37	10	37.3328	1927.31	350.871	0.267861	0.0285005
6D3	38	13	17.9121	1945.22	15.944	0.725766	0.815356
7A1	39	172	109.813	2055.03	625.798	1.56629	0.274849
7A2	40	35	18.5622	2073.6	136.796	1.88555	0.255856
7A3	41	24	17.1213	2090.72	12.7834	1.40176	1.87744
7B1	42	9	2.5143	2093.23	0.654538	3.57953	13.7502
7B2	43	319	125.702	2218.93	682.117	2.53774	0.467662
7D1	44	21	17.3295	2236.26	17.5331	1.21181	1.19773
7D2	45	202	163.243	2399.51	587.88	1.23742	0.343607
Genome A	12	1517	827.46	827.46	4228.56	1.83332	0.358751
Genome B	15	2581	845.067	845.067	4308.64	3.0542	0.599029
Genome D	18	983	726.98	726.98	3003.72	1.35217	0.327261
Total	45	5081	2399.51	2399.51	11540.9	-	-
Average	-	112.911	53.3224	1285.25	256.465	3.11619	2.02355
Genome-wide Density	-	-	-	-	-	2.11752	0.440259
a Linkage groups.
b Genetic position with centimorgan (cM).
c Physical position based on IWGSC RefSeq v 1.0 Mega base pair position.

## Sheet: Table S6
Table S6 Significant QTL for yield related, agronomy, and kernel traits in all analysis based on 1000 permutation threshold in TAM 112/Duster population.
Genomic regions	Consistent QTL	Pleiotropic QTL	QTL name	Chrom	Position (Mb)a	Traitsb	Threshold	LODc	LOD(A)	LOD(AbyE)	PVE (%)d	PVE(A) (%)	PVE(AbyE)	Add effecte	Favorable allele source	Add effects absolue value	LGsf	Position (cM)g	LeftCIh (cM)	RightCI (cM)	LeftMarker	Left SNP alleles	TAM 112 alleles	RightMarker	Right SNP alleles	TAM 112 alleles	Analysesi	Trait_Envj	Difference of LOD (A) and LOD (AbyE)	AbyE_01	AbyE_02	AbyE_03	AbyE_04	AbyE_05	AbyE_06	AbyE_07	AbyE_08	AbyE_09	AbyE_10
1			Qyld.tamu.1A.259	1A	259.155	YLD	7.9504	8.5547	0.2437	8.311	2.9449	0.1428	2.8021	-0.7451	Duster	0.7451	1	5	4.5	5.5	chr1A_259478530	T/A	T	chr1A_258859399	T/G	T	Across all envs	YLD_17CH_17BMS_17RRD_18BI_18BSP100_18DMS_18NFD_19BSP100_19BMS_19RRD	-8.673	-1.0903	-0.3057	0.9259	4.9145	3.0611	-4.369	1.5543	-1.4483	3.0889	-6.3314
1			Qyld.tamu.1A.259	1A	259.155	YLD	3.4423	6.4706			10.6686			-7.5772	Duster	7.5772	1	5	4.5	5.5	chr1A_259478530	T/A	T	chr1A_258859399	T/G	T	IndEnv	YLD_19RRD
1			Qyld.tamu.1A.259	1A	259.155	YLD	4.8151	6.7914	3.4976	3.2938	4.252	2.5793	1.6727	-3.3275	Duster	3.3275	1	5	4.5	5.5	chr1A_259478530	T/A	T	chr1A_258859399	T/G	T	WithinMEs	YLD_ME2_17CH_17BMS_19RRD	0.238	1.4802	2.2811	-3.7613
2			Qyld.tamu.1A.272	1A	271.585	YLD	3.3461	7.1646			10.7953			-15.6871	Duster	15.6871	1	7	6.5	7.5	chr1A_320289981	T/C	T	chr1A_38715697	G/C	G	IndEnv	YLD_17RRD
2			Qyld.tamu.1A.272	1A	271.585	YLD	4.6346	6.2479	2.0233	4.2246	20.5876	3.7884	16.7992	-3.8523	Duster	3.8523	1	7	6.5	7.5	chr1A_320289981	T/C	T	chr1A_38715697	G/C	G	WithinMEs	YLD_ME3_17RRD_18BSP100_18NFD	-2.213	-11.3737	6.9876	4.3862
3	1		Qklen.tamu.1A.325	1A	324.634	KLEN	6.308	63.0108	59.8455	3.1653	18.4059	18.0427	0.3631	0.088	TAM 112	0.088	1	10	9.5	10.5	chr1A_306143327	G/A	G	chr1A_378566314	G/C	G	Across all envs	KLEN_18BI_18BSP100_18DMS_18BMS_19BSP100_19BMS	56.682	0.006	0.0162	-0.0155	0.0005	-0.0172	0.01
3	1		Qklen.tamu.1A.325	1A	324.634	KLEN	4.0962	17.0491	11.3539	5.6952	5.6698	4.4945	1.1753	0.0454	TAM 112	0.0454	1	10	9.5	10.5	chr1A_306143327	G/A	G	chr1A_378566314	G/C	G	AcrossMEs	KLEN_ME1_ME2	5.6587	0.0232	-0.0232
3	1		Qklen.tamu.1A.325	1A	324.634	KLEN	3.4251	7.3029			9.811			0.0715	TAM 112	0.0715	1	10	9.5	10.5	chr1A_306143327	G/A	G	chr1A_378566314	G/C	G	IndEnv	KLEN_19BSP100
3	1		Qklen.tamu.1A.325	1A	324.634	KLEN	3.3862	6.2714			11.208			0.074	TAM 112	0.074	1	10	9.5	10.5	chr1A_306143327	G/A	G	chr1A_378566314	G/C	G	IndEnv	KLEN_18DMS
3	1		Qklen.tamu.1A.325	1A	324.634	KLEN	3.4164	7.1183			10.7394			0.0814	TAM 112	0.0814	1	10	9.5	10.5	chr1A_306143327	G/A	G	chr1A_378566314	G/C	G	IndEnv	KLEN_18BI
3	1		Qklen.tamu.1A.325	1A	324.634	KLEN	3.4023	11.9767			13.6705			0.0891	TAM 112	0.0891	1	10	9.5	10.5	chr1A_306143327	G/A	G	chr1A_378566314	G/C	G	IndEnv	KLEN_18BMS
3	1		Qklen.tamu.1A.325	1A	324.634	KLEN	3.4073	11.6881			6.7536			0.0991	TAM 112	0.0991	1	10	9.5	10.5	chr1A_306143327	G/A	G	chr1A_378566314	G/C	G	IndEnv	KLEN_19BMS
3	1		Qklen.tamu.1A.325	1A	324.634	KLEN	3.4102	16.4073			19.4685			0.1043	TAM 112	0.1043	1	10	9.5	10.5	chr1A_306143327	G/A	G	chr1A_378566314	G/C	G	IndEnv	KLEN_18BSP100
3	1		Qklen.tamu.1A.325	1A	324.634	KLEN	4.1479	19.0879	19.0363	0.0516	9.7097	9.4468	0.2628	0.0845	TAM 112	0.0845	1	10	9.5	10.5	chr1A_306143327	G/A	G	chr1A_378566314	G/C	G	WithinMEs	KLEN_ME2_19BSP100_19BMS	18.9847	-0.0141	0.0141
3	1		Qklen.tamu.1A.325	1A	324.634	KLEN	4.1204	20.4086	19.2486	1.1601	17.8541	17.8381	0.016	0.0918	TAM 112	0.0918	1	10	9.5	10.5	chr1A_306143327	G/A	G	chr1A_378566314	G/C	G	WithinMEs	KLEN_ME1_18BI_18BMS	18.885	0.0027	-0.0027
3	1		Qperi.tamu.1A.325	1A	324.634	PERI	6.2357	22.7575	19.3086	3.4489	9.4756	7.3894	2.0862	0.1264	TAM 112	0.1264	1	10	9.5	10.5	chr1A_306143327	G/A	G	chr1A_378566314	G/C	G	Across all envs	PERI_18BI_18BSP100_18DMS_18BMS_19BSP100_19BMS	15.8597	0.033	0.0816	-0.0116	-0.1156	-0.0473	0.0599
3	1		Qperi.tamu.1A.325	1A	324.634	PERI	3.4164	4.4914			6.3159			0.164	TAM 112	0.164	1	10	9.5	10.5	chr1A_306143327	G/A	G	chr1A_378566314	G/C	G	IndEnv	PERI_18BI
3	1		Qperi.tamu.1A.325	1A	324.634	PERI	3.4073	7.5763			3.0559			0.1919	TAM 112	0.1919	1	10	9.5	10.5	chr1A_306143327	G/A	G	chr1A_378566314	G/C	G	IndEnv	PERI_19BMS
3	1		Qperi.tamu.1A.325	1A	324.634	PERI	3.4102	7.6736			15.6887			0.2093	TAM 112	0.2093	1	10	9.5	10.5	chr1A_306143327	G/A	G	chr1A_378566314	G/C	G	IndEnv	PERI_18BSP100
4			Qkwid.tamu.1A.476	1A	475.962	KWID	4.0599	4.5298	4.1427	0.3871	1.9073	1.7533	0.154	-0.0132	Duster	0.0132	1	14	13.5	14.5	chr1A_475708756	G/A	G	chr1A_478567414	G/A	G	AcrossMEs	KWID_ME1_ME2	3.7556	-0.0039	0.0039
5			Qkwid.tamu.1A.505	1A	505.258	KWID	6.2868	7.0306	2.0659	4.9648	3.3598	1.4878	1.872	-0.0071	Duster	0.0071	1	20	19.5	20.5	chr1A_504089876	A/G	A	chr1A_512475885	C/T	C	Across all envs	KWID_18BI_18BSP100_18DMS_18BMS_19BSP100_19BMS	-2.8989	0.002	-0.0165	0.0061	0.0076	0.0028	-0.002
5			Qkwid.tamu.1A.505	1A	505.258	KWID	3.4102	5.8665			6.7063			-0.024	Duster	0.024	1	20	19.5	20.5	chr1A_504089876	A/G	A	chr1A_512475885	C/T	C	IndEnv	KWID_18BSP100
6			Qklen.tamu.1A.517	1A	516.544	KLEN	4.0962	19.0238	18.957	0.0667	8.6318	7.9106	0.7212	0.0603	TAM 112	0.0603	1	27	26.5	27.5	chr1A_515960876	C/T	C	chr1A_516581303	A/G	A	AcrossMEs	KLEN_ME1_ME2	18.893	-0.0182	0.0182
6			Qperi.tamu.1A.517	1A	516.544	PERI	6.2357	9.9922	5.2961	4.6962	2.8089	1.9337	0.8752	0.0647	TAM 112	0.0647	1	27	26.5	27.5	chr1A_515960876	C/T	C	chr1A_516581303	A/G	A	Across all envs	PERI_18BI_18BSP100_18DMS_18BMS_19BSP100_19BMS	0.5999	0.0034	-0.0364	-0.0431	0.0828	0.0222	-0.0289
6			Qperi.tamu.1A.517	1A	516.544	PERI	3.4023	7.1456			6.5601			0.1478	TAM 112	0.1478	1	27	26.5	28.5	chr1A_515960876	C/T	C	chr1A_516581303	A/G	A	IndEnv	PERI_18BMS
7		1	Qarea.tamu.1A.591	1A	590.85	AREA	6.134	6.7305	5.3128	1.4177	2.3075	1.9166	0.3909	0.0763	TAM 112	0.0763	1	104	98.5	104.5	chr1A_574657590	A/C	A	chr1A_591308647	A/G	A	Across all envs	AREA_18BI_18BSP100_18DMS_18BMS_19BSP100_19BMS	3.8951	0.0283	0.0098	-0.0368	-0.0386	0.0554	-0.018
7		1	Qklen.tamu.1A.592	1A	592.091	KLEN	4.0962	6.3557	4.1446	2.2111	1.8671	1.5376	0.3295	0.0266	TAM 112	0.0266	1	105	104.5	106	chr1A_592088655	C/A	C	chr1A_592092852	A/G	A	AcrossMEs	KLEN_ME1_ME2	1.9335	0.0123	-0.0123
7		1	Qkps.tamu.1A.593	1A	592.757	KPS	3.4073	3.4499			2.6951			-0.7536	Duster	0.7536	1	106	105.5	106	chr1A_592756622	A/G	A	chr1A_592756637	A/G	A	IndEnv	KPS_19BMS
7		1	Qkwid.tamu.1A.591	1A	590.85	KWID	6.2868	8.9075	5.6506	3.2569	4.5908	4.0511	0.5397	0.0117	TAM 112	0.0117	1	104	99.5	104.5	chr1A_574657590	A/C	A	chr1A_591308647	A/G	A	Across all envs	KWID_18BI_18BSP100_18DMS_18BMS_19BSP100_19BMS	2.3937	0.0033	0.0052	-0.0077	0.0005	-0.003	0.0018
7		1	Qtkw.tamu.1A.591	1A	590.85	TKW	7.6224	8.2719	6.9418	1.3301	3.3075	2.7985	0.509	0.2694	TAM 112	0.2694	1	104	97.5	106	chr1A_574657590	A/C	A	chr1A_591308647	A/G	A	Across all envs	TKW_17BSP100_17BSP67_17BMS_18BI_18BSP100_18DMS_18BMS_19BSP100_19BMS	5.6117	-0.1671	-0.1697	-0.1072	0.1473	0.053	0.03	0.056	0.0096	0.1481
8			Qkwid.tamu.1B.59	1B	58.8402	KWID	4.0599	6.182	4.4661	1.7159	2.72	2.0587	0.6613	0.0144	TAM 112	0.0144	2	40	37.5	45.5	chr1B_46660434	A/G	A	chr1B_97781208	G/A	G	AcrossMEs	KWID_ME1_ME2	2.752	0.0082	-0.0082
9			Qkwid.tamu.1B.135	1B	135.262	KWID	3.4102	3.6233			3.9661			0.0186	TAM 112	0.0186	2	50	49.5	50.5	chr1B_135248556	T/C	T	chr1B_135520017	A/T	A	IndEnv	KWID_18BSP100
9			Qtkw.tamu.1B.138	1B	137.844	TKW	4.2771	4.4392	3.5352	0.9039	2.6173	2.1837	0.4335	0.3298	TAM 112	0.3298	2	51	50.5	52.5	chr1B_135520017	A/T	A	chr1B_139367880	T/C	T	AcrossMEs	TKW_ME1_ME2	2.6313	-0.1469	0.1469
10			Qscw.tamu.1B.584	1B	583.602	SCW	7.5974	12.4324	7.4091	5.0233	4.0266	2.5764	1.4501	0.0276	TAM 112	0.0276	2	70	69.5	70.5	chr1B_582152222	C/G	C	chr1B_585326031	C/G	C	Across all envs	SCW_17BSP100_17BSP67_17BMS_18BI_18BSP100_18DMS_18BMS_19BSP100_19BMS	2.3858	-0.0226	-0.0209	0.0155	0.0042	-0.0177	-0.0177	0.0435	0.0117	0.004
10			Qscw.tamu.1B.584	1B	583.602	SCW	3.4023	4.4843			8.5789			0.0729	TAM 112	0.0729	2	70	69.5	70.5	chr1B_582152222	C/G	C	chr1B_585326031	C/G	C	IndEnv	SCW_18BMS
10			Qshdw.tamu.1B.584	1B	583.602	SHDW	4.7186	5.8464	3.3174	2.5291	4.0656	3.1283	0.9373	12.5594	TAM 112	12.5594	2	70	69.5	70.5	chr1B_582152222	C/G	C	chr1B_585326031	C/G	C	Across all envs	SHDW_18BMS_19BSP100_19BMS	0.7883	9.0052	-1.3287	-7.6765
10			Qshdw.tamu.1B.584	1B	583.602	SHDW	3.4023	4.937			10.5579			22.2787	TAM 112	22.2787	2	70	69.5	70.5	chr1B_582152222	C/G	C	chr1B_585326031	C/G	C	IndEnv	SHDW_18BMS
11			Qshgw.tamu.1B.591	1B	591.492	SHGW	7.5032	8.7344	4.3611	4.3733	2.8136	2.1899	0.6237	8.3928	TAM 112	8.3928	2	71	70.5	71.5	chr1B_591512829	C/G	C	chr1B_591425052	T/C	T	Across all envs	SHGW_17BSP100_17BSP67_17BMS_18BI_18BSP100_18DMS_18BMS_19BSP100_19BMS	-0.122	1.6343	5.1993	-0.9542	0.1454	-0.9954	-6.1482	6.7196	2.2134	-7.8142
11			Qshgw.tamu.1B.591	1B	591.492	SHGW	3.4023	4.0106			11.608			15.4317	TAM 112	15.4317	2	71	70.5	71.5	chr1B_591512829	C/G	C	chr1B_591425052	T/C	T	IndEnv	SHGW_18BMS
11			Qtkw.tamu.1B.599	1B	599.397	TKW	7.6224	8.673	2.8091	5.8639	3.1499	1.156	1.9939	0.173	TAM 112	0.173	2	72	70.5	72.5	chr1B_591425052	T/C	T	chr1B_600985856	C/T	C	Across all envs	TKW_17BSP100_17BSP67_17BMS_18BI_18BSP100_18DMS_18BMS_19BSP100_19BMS	-3.548	0.1013	0.1703	-0.3531	0.0698	-0.0813	-0.2243	0.4594	-0.1657	0.0237
11			Qtkw.tamu.1B.599	1B	599.397	TKW	3.4023	4.7409			7.8543			0.6403	TAM 112	0.6403	2	72	70.5	72.5	chr1B_591425052	T/C	T	chr1B_600985856	C/T	C	IndEnv	TKW_18BMS
11			Qtkw.tamu.1B.599	1B	599.397	TKW	4.8086	5.6543	3.865	1.7892	3.6252	2.8092	0.816	0.3614	TAM 112	0.3614	2	72	70.5	72.5	chr1B_591425052	T/C	T	chr1B_600985856	C/T	C	WithinMEs	TKW_ME2_18BI_18BMS_19BMS	2.758	-0.1142	0.2742	-0.16
12			Qkwid.tamu.1B.614	1B	614.079	KWID	3.4023	4.4974			6.3779			0.0234	TAM 112	0.0234	2	76	75.5	76.5	chr1B_615209584	C/T	C	chr1B_613940096	A/G	A	IndEnv	KWID_18BMS
12			Qkwid.tamu.1B.614	1B	614.079	KWID	4.2315	4.2798	3.4656	0.8142	4.4302	3.5163	0.9139	0.0144	TAM 112	0.0144	2	76	75.5	76.5	chr1B_615209584	C/T	C	chr1B_613940096	A/G	A	WithinMEs	KWID_ME1_18BI_18BMS	2.6514	-0.0073	0.0073
13			Qsl.tamu.1B.630	1B	629.564	SL	4.1534	5.6776	4.1581	1.5195	5.4025	5.4011	0.0015	-0.1528	Duster	0.1528	2	84	82.5	84.5	chr1B_629304212	T/C	T	chr1B_629596726	G/C	G	Across all envs	SL_17BSP100_18BI	2.6386	-0.0025	0.0025
14			Qklen.tamu.1B.631	1B	630.843	KLEN	4.0962	8.5511	5.7825	2.7686	2.6595	2.2593	0.4002	-0.0322	Duster	0.0322	2	86	85.5	86.5	chr1B_630355302	C/G	C	chr1B_631257174	A/G	A	AcrossMEs	KLEN_ME1_ME2	3.139	-0.0135	0.0135
15			Qkps.tamu.1B.683	1B	683.266	KPS	4.1242	4.1802	3.8073	0.3729	4.1487	3.7393	0.4094	-0.3531	Duster	0.3531	3	0	0	0	chr1B_683266424	A/G	A	chr1B_686867708	G/C	G	AcrossMEs	KPS_ME1_ME2	3.4344	0.1168	-0.1168
16			Qph.tamu.1D.12	1D	11.6954	PH	6.9703	10.1355	3.9836	6.1519	2.5926	1.0446	1.5481	0.4214	TAM 112	0.4214	4	22	21.5	22.5	chr1D_11646138	T/C	T	chr1D_11707695	G/C	G	Across all envs	PH_17BSP100_17BMS_18BI_18BSP100_18DMS_18BMS_19BSP100_19BMS	-2.1683	-0.1192	0.7059	0.6018	-0.7915	-0.2043	-0.4847	-0.2316	0.5235
16			Qph.tamu.1D.12	1D	11.6954	PH	3.4131	5.0613			7.7919			1.3203	TAM 112	1.3203	4	22	21.5	23.5	chr1D_11646138	T/C	T	chr1D_11707695	G/C	G	IndEnv	PH_17BMS
17			Qklen.tamu.1D.351	1D	350.767	KLEN	6.308	9.4446	8.6929	0.7517	2.364	2.2619	0.1021	0.0311	TAM 112	0.0311	4	59	58.5	60.5	chr1D_350410953	T/C	T	chr1D_353415327	G/A	G	Across all envs	KLEN_18BI_18BSP100_18DMS_18BMS_19BSP100_19BMS	7.9412	-0.0027	0.0012	-0.0076	-0.0059	0.0124	0.0026
17			Qklen.tamu.1D.351	1D	350.767	KLEN	4.1479	4.5657	4.4373	0.1285	2.0141	1.9819	0.0323	0.0387	TAM 112	0.0387	4	59	58.5	60.5	chr1D_350410953	T/C	T	chr1D_353415327	G/A	G	WithinMEs	KLEN_ME2_19BSP100_19BMS	4.388	0.0049	-0.0049
18			Qklen.tamu.1D.419	1D	419.31	KLEN	4.0962	4.6179	4.6154	0.0025	1.8537	1.7021	0.1516	0.028	TAM 112	0.028	4	84	83.5	84.5	chr1D_418519092	G/T	G	chr1D_423672540	T/C	T	AcrossMEs	KLEN_ME1_ME2	4.6129	-0.0084	0.0084
19			Qhd.tamu.2A.63	2A	63.2059	HD	6.3201	6.5641	6.071	0.4931	2.2053	1.9664	0.2388	-0.2931	Duster	0.2931	6	64	62.5	66.5	chr2A_61802447	T/C	T	chr2A_82206790	T/C	T	Across all envs	HD_17BMS_18BI_18BSP100_18DMS_18BMS_19BSP100	5.5779	-0.0337	-0.1127	-0.1123	0.0954	0.1645	-0.0011
20			Qhd.tamu.2A.577	2A	577.276	HD	6.3201	6.9814	5.2234	1.758	2.1031	1.7264	0.3767	-0.2758	Duster	0.2758	6	80	79.5	81.5	chr2A_565323821	A/G	A	chr2A_586905185	C/T	C	Across all envs	HD_17BMS_18BI_18BSP100_18DMS_18BMS_19BSP100	3.4654	0.1116	-0.0831	-0.0757	0.2173	-0.1651	-0.0051
21			Qyld.tamu.2A.738	2A	738.193	YLD	3.4073	4.0418			6.5328			-9.6363	Duster	9.6363	7	4	3.5	4.5	chr2A_738040009	G/C	G	chr2A_738204183	A/G	A	IndEnv	YLD_19BMS
21			Qyld.tamu.2A.738	2A	738.193	YLD	4.7422	5.3746	4.0945	1.2802	5.3739	4.4205	0.9534	-5.8813	Duster	5.8813	7	4	3.5	4.5	chr2A_738040009	G/C	G	chr2A_738204183	A/G	A	WithinMEs	YLD_ME1_18BI_19BSP100_19BMS	2.8143	1.1796	2.5956	-3.7752
22			Qph.tamu.2B.6	2B	5.69797	PH	6.9703	7.1825	4.2449	2.9376	1.7599	1.0923	0.6676	-0.4308	Duster	0.4308	8	3	0	5.5	chr2B_798283	C/T	C	chr2B_5967756	G/A	G	Across all envs	PH_17BSP100_17BMS_18BI_18BSP100_18DMS_18BMS_19BSP100_19BMS	1.373	0.082	-0.2668	-0.1525	0.7692	0.1139	-0.2024	0.0538	-0.3973
23			Qph.tamu.2B.32	2B	32.476	PH	6.9703	8.939	6.3293	2.6096	2.3191	1.6441	0.6751	-0.5292	Duster	0.5292	8	29	28.5	29.5	chr2B_31600940	G/A	G	chr2B_33519842	G/A	G	Across all envs	PH_17BSP100_17BMS_18BI_18BSP100_18DMS_18BMS_19BSP100_19BMS	3.7197	0.1437	0.3194	0.036	0.5947	-0.1457	-0.1196	-0.5926	-0.2358
23			Qph.tamu.2B.32	2B	32.476	PH	3.4251	3.998			3.8951			-1.1275	Duster	1.1275	8	29	28.5	29.5	chr2B_31600940	G/A	G	chr2B_33519842	G/A	G	IndEnv	PH_19BSP100
24		2	Qhd.tamu.2B.42	2B	41.8277	HD	6.3201	9.4877	4.7803	4.7073	3.6879	1.6254	2.0624	-0.2667	Duster	0.2667	8	40	37.5	40.5	chr2B_35320841	A/T	A	chr2B_42242271	A/G	A	Across all envs	HD_17BMS_18BI_18BSP100_18DMS_18BMS_19BSP100	0.734	0.1087	0.2865	-0.6354	0.0386	-0.0038	0.2053
24		2	Qhd.tamu.2B.42	2B	41.8277	HD	3.4102	7.2479			7.6316			-0.9218	Duster	0.9218	8	40	36.5	41.5	chr2B_35320841	A/T	A	chr2B_42242271	A/G	A	IndEnv	HD_18BSP100
24		2	Qhi.tamu.2B.42	2B	41.8277	HI	3.4102	4.1453			5.8451			0.8578	TAM 112	0.8578	8	40	36.5	41.5	chr2B_35320841	A/T	A	chr2B_42242271	A/G	A	IndEnv	HI_18BSP100
24		2	Qhi.tamu.2B.42	2B	41.8277	HI	4.0352	4.5175	2.5343	1.9832	3.7426	3.1782	0.5644	0.5883	TAM 112	0.5883	8	40	37.5	41.5	chr2B_35320841	A/T	A	chr2B_42242271	A/G	A	WithinMEs	HI_ME3_17BMS_18BSP100	0.5511	-0.2479	0.2479
24		2	Qtw.tamu.2B.44	2B	43.801	TW	6.1414	6.729	5.6001	1.1289	5.3111	3.5645	1.7466	2.7986	TAM 112	2.7986	8	41	39.5	41.5	chr2B_42242271	A/G	A	chr2B_45549385	C/G	C	Across all envs	TW_17CH_17RRD_18NFD_19BSP100_19BMS_19RRD	4.4712	-2.7408	2.7879	2.3523	-0.3911	-0.8632	-1.145
25			Qhd.tamu.2B.47	2B	47.0602	HD	6.3201	11.1763	5.0808	6.0955	5.9823	1.6876	4.2946	-0.2715	Duster	0.2715	8	43	42.5	43.5	chr2B_46003585	A/G	A	chr2B_47200241	C/T	C	Across all envs	HD_17BMS_18BI_18BSP100_18DMS_18BMS_19BSP100	-1.147	-0.9438	0.3127	0.2493	0.1143	0.0199	0.2476
26			Qyld.tamu.2B.51	2B	50.5638	YLD	3.3461	4.2095			6.031			11.6314	TAM 112	11.6314	8	44	43.5	44.5	chr2B_50520476	T/C	T	chr2B_50566190	G/T	G	IndEnv	YLD_17RRD
27	2	3	Qhd.tamu.2B.58	2B	57.5343	HD	6.3201	9.0231	4.1005	4.9225	3.3323	1.3662	1.9661	-0.2443	Duster	0.2443	8	45	44.5	45.5	chr2B_57246450	A/C	A	chr2B_65095965	G/C	G	Across all envs	HD_17BMS_18BI_18BSP100_18DMS_18BMS_19BSP100	-0.822	0.1592	-0.6451	0.1344	0.1542	0.0191	0.1783
27	2	3	Qhd.tamu.2B.58	2B	57.5343	HD	3.4131	10.7388			7.3023			-1.4013	Duster	1.4013	8	45	44.5	46.5	chr2B_57246450	A/C	A	chr2B_65095965	G/C	G	IndEnv	HD_17BMS
27	2	3	Qhd.tamu.2B.58	2B	57.5343	HD	3.4164	7.8587			6.9842			-0.8998	Duster	0.8998	8	45	44.5	46.5	chr2B_57246450	A/C	A	chr2B_65095965	G/C	G	IndEnv	HD_18BI
27	2	3	Qhd.tamu.2B.58	2B	57.5343	HD	3.4023	4.524			3.5365			-0.5331	Duster	0.5331	8	45	44.5	46.5	chr2B_57246450	A/C	A	chr2B_65095965	G/C	G	IndEnv	HD_18BMS
27		3	Qhi.tamu.2B.58	2B	57.5343	HI	7.5034	8.078	4.1289	3.9491	5.3281	2.1044	3.2237	0.2912	TAM 112	0.2912	8	45	44.5	45.5	chr2B_57246450	A/C	A	chr2B_65095965	G/C	G	Across all envs	HI_17BSP100_17BSP67_17BMS_18BI_18BSP100_18DMS_18BMS_19BSP100_19BMS	0.1798	0.7943	0.3996	0.0806	0.0037	-0.2767	-0.4159	-0.2379	-0.2248	-0.1227
27		3	Qhi.tamu.2B.58	2B	57.5343	HI	4.8572	6.9714	4.2798	2.6916	6.6796	4.5008	2.1788	0.4227	TAM 112	0.4227	8	45	44.5	45.5	chr2B_57246450	A/C	A	chr2B_65095965	G/C	G	AcrossMEs	HI_ME1_ME2_ME3	1.5882	-0.1414	0.4094	-0.268
27		3	Qhi.tamu.2B.58	2B	57.5343	HI	3.4015	4.526			5.836			1.093	TAM 112	1.093	8	45	44.5	46.5	chr2B_57246450	A/C	A	chr2B_65095965	G/C	G	IndEnv	HI_17BSP100
27		3	Qhi.tamu.2B.58	2B	57.5343	HI	4.7061	6.7744	6.2916	0.4827	11.8953	8.1169	3.7784	0.6154	TAM 112	0.6154	8	45	44.5	45.5	chr2B_57246450	A/C	A	chr2B_65095965	G/C	G	WithinMEs	HI_ME2_17BSP100_17BSP67_19BSP100	5.889	0.4716	0.0767	-0.5483
27		3	Qkwid.tamu.2B.62	2B	61.6401	KWID	3.3862	4.8205			8.8026			0.0426	TAM 112	0.0426	8	46	44.5	46.5	chr2B_57246450	A/C	A	chr2B_65095965	G/C	G	IndEnv	KWID_18DMS
27		3	Qshgw.tamu.2B.58	2B	57.5343	SHGW	7.5032	10.8105	6.1719	4.6387	5.0997	3.1139	1.9857	10.0037	TAM 112	10.0037	8	45	44.5	46.5	chr2B_57246450	A/C	A	chr2B_65095965	G/C	G	Across all envs	SHGW_17BSP100_17BSP67_17BMS_18BI_18BSP100_18DMS_18BMS_19BSP100_19BMS	1.5332	19.2689	2.8172	-3.2704	-2.2644	-5.3649	6.5417	-6.4184	-6.7873	-4.5224
27		3	Qshgw.tamu.2B.62	2B	61.6401	SHGW	3.4015	5.8841			11.1742			29.9781	TAM 112	29.9781	8	46	44.5	46.5	chr2B_57246450	A/C	A	chr2B_65095965	G/C	G	IndEnv	SHGW_17BSP100
27	2	3	Qtkw.tamu.2B.62	2B	61.6401	TKW	7.6224	22.5238	9.832	12.6918	8.6717	4.0065	4.6652	0.3228	TAM 112	0.3228	8	46	45.5	46.5	chr2B_57246450	A/C	A	chr2B_65095965	G/C	G	Across all envs	TKW_17BSP100_17BSP67_17BMS_18BI_18BSP100_18DMS_18BMS_19BSP100_19BMS	-2.8598	0.6211	0.6302	-0.3242	-0.0772	-0.2015	-0.1215	-0.0996	-0.0697	-0.3577
27	2	3	Qtkw.tamu.2B.62	2B	61.6401	TKW	4.2771	11.0916	8.8591	2.2325	8.1617	5.7633	2.3984	0.5352	TAM 112	0.5352	8	46	45.5	46.5	chr2B_57246450	A/C	A	chr2B_65095965	G/C	G	AcrossMEs	TKW_ME1_ME2	6.6266	0.3452	-0.3452
27	2	3	Qtkw.tamu.2B.62	2B	61.6401	TKW	3.4015	10.1225			10.6214			0.9977	TAM 112	0.9977	8	46	45.5	46.5	chr2B_57246450	A/C	A	chr2B_65095965	G/C	G	IndEnv	TKW_17BSP100
27	2	3	Qtkw.tamu.2B.62	2B	61.6401	TKW	3.4709	7.6501			4.7362			0.8995	TAM 112	0.8995	8	46	44.5	46.5	chr2B_57246450	A/C	A	chr2B_65095965	G/C	G	IndEnv	TKW_17BSP67
27	2	3	Qtkw.tamu.2B.62	2B	61.6401	TKW	5.3172	20.8734	12.5629	8.3105	17.9989	11.2647	6.7342	0.5467	TAM 112	0.5467	8	46	45.5	46.5	chr2B_57246450	A/C	A	chr2B_65095965	G/C	G	WithinMEs	TKW_ME1_17BSP100_17BSP67_17BMS_19BSP100	4.2524	0.4078	0.4176	-0.5419	-0.2834
28			Qhd.tamu.2B.69	2B	69.0097	HD	6.3201	8.647	2.7855	5.8616	2.3543	0.927	1.4273	-0.2012	Duster	0.2012	8	51	50.5	51.5	chr2B_69009731	C/A	C	chr2B_69009630	T/C	T	Across all envs	HD_17BMS_18BI_18BSP100_18DMS_18BMS_19BSP100	-3.761	0.0519	0.0547	0.1419	-0.5419	0.071	0.2224
28			Qhd.tamu.2B.69	2B	69.0097	HD	3.3862	7.6083			8.5111			-0.7639	Duster	0.7639	8	51	50.5	51.5	chr2B_69009731	C/A	C	chr2B_69009630	T/C	T	IndEnv	HD_18DMS
29		4	Qbmyld.tamu.2B.75	2B	74.5476	BMYLD	4.1638	5.9104	4.9111	0.9993	12.6805	10.1911	2.4895	12.2306	TAM 112	12.2306	8	53	52.5	53.5	chr2B_73562835	A/C	A	chr2B_76103367	C/G	C	AcrossMEs	BMYLD_ME1_ME2	3.9118	-6.0449	6.0449
29		4	Qhi.tamu.2B.75	2B	74.5476	HI	3.4251	4.9122			9.8352			0.6438	TAM 112	0.6438	8	53	52.5	53.5	chr2B_73562835	A/C	A	chr2B_76103367	C/G	C	IndEnv	HI_19BSP100
29		4	Qhi.tamu.2B.75	2B	74.5476	HI	4.7061	5.9377	3.2296	2.7081	4.8155	4.1507	0.6648	0.4399	TAM 112	0.4399	8	53	52.5	53.5	chr2B_73562835	A/C	A	chr2B_76103367	C/G	C	WithinMEs	HI_ME2_17BSP100_17BSP67_19BSP100	0.5215	-0.246	0.1567	0.0893
30			Qkwid.tamu.2B.80	2B	79.6214	KWID	3.4073	5.6537			9.2156			0.025	TAM 112	0.025	8	55	54.5	56.5	chr2B_76930626	G/C	G	chr2B_93047157	G/A	G	IndEnv	KWID_19BMS
31		5	Qkwid.tamu.2B110	2B	109.617	KWID	4.2315	4.5816	4.2268	0.3548	4.6741	4.2716	0.4024	0.0157	TAM 112	0.0157	8	60	56.5	61.5	chr2B_89975952	G/A	G	chr2B_118293794	A/G	A	WithinMEs	KWID_ME1_18BI_18BMS	3.872	-0.0048	0.0048
31		5	Qkwid.tamu.2B118	2B	117.996	KWID	4.0599	6.2607	2.9272	3.3335	2.7228	1.2498	1.473	0.0112	TAM 112	0.0112	8	61	58.5	61.5	chr2B_89975952	G/A	G	chr2B_118293794	A/G	A	AcrossMEs	KWID_ME1_ME2	-0.463	0.0121	-0.0121
31		5	Qtw.tamu.2B.92	2B	91.6884	TW	6.1414	8.0823	5.7142	2.368	4.0122	3.741	0.2712	2.8655	TAM 112	2.8655	8	57	56.5	58.5	chr2B_93047157	G/A	G	chr2B_89975952	G/A	G	Across all envs	TW_17CH_17RRD_18NFD_19BSP100_19BMS_19RRD	3.3462	1.1866	0.1324	0.305	-0.6579	-1.2424	0.2763
31		5	Qtw.tamu.2B.93	2B	92.8577	TW	3.4219	5.1328			7.8219			0.3362	TAM 112	0.3362	8	58	56.5	60.5	chr2B_89975952	G/A	G	chr2B_118293794	A/G	A	IndEnv	TW_17CH
32	3		Qtkw.tamu.2B.137	2B	136.894	TKW	3.4131	3.447			9.1577			0.7515	TAM 112	0.7515	8	62	61.5	62.5	chr2B_138085124	C/T	C	chr2B_134238674	A/G	A	IndEnv	TKW_17BMS
32	3		Qtkw.tamu.2B.137	2B	136.894	TKW	3.3862	4.3971			5.8856			0.8136	TAM 112	0.8136	8	62	61.5	62.5	chr2B_138085124	C/T	C	chr2B_134238674	A/G	A	IndEnv	TKW_18DMS
33			Qarea.tamu.2B.184	2B	184.345	AREA	6.134	13.5817	7.0463	6.5354	5.0966	2.6066	2.4899	0.089	TAM 112	0.089	8	65	64.5	65.5	chr2B_184326512	T/C	T	chr2B_184378679	C/T	C	Across all envs	AREA_18BI_18BSP100_18DMS_18BMS_19BSP100_19BMS	0.519	-0.0271	-0.0543	-0.0338	-0.062	0.1911	-0.014
33			Qarea.tamu.2B.184	2B	184.345	AREA	3.4251	12.3505			10.6879			0.2919	TAM 112	0.2919	8	65	64.5	65.5	chr2B_184326512	T/C	T	chr2B_184378679	C/T	C	IndEnv	AREA_19BSP100
33			Qkwid.tamu.2B.184	2B	184.345	KWID	6.2868	9.1227	4.226	4.8967	8.0695	3.1	4.9694	0.0103	TAM 112	0.0103	8	65	63.5	65.5	chr2B_184326512	T/C	T	chr2B_184378679	C/T	C	Across all envs	KWID_18BI_18BSP100_18DMS_18BMS_19BSP100_19BMS	-0.677	-0.0011	-0.0109	0.0014	-0.007	0.0273	-0.0098
33			Qkwid.tamu.2B.184	2B	184.345	KWID	4.0599	13.1749	8.0524	5.1225	6.8146	3.5226	3.292	0.0187	TAM 112	0.0187	8	65	63.5	65.5	chr2B_184326512	T/C	T	chr2B_184378679	C/T	C	AcrossMEs	KWID_ME1_ME2	2.9299	-0.0181	0.0181
33			Qkwid.tamu.2B.184	2B	184.345	KWID	3.4251	7.8746			13.4133			0.038	TAM 112	0.038	8	65	63.5	65.5	chr2B_184326512	T/C	T	chr2B_184378679	C/T	C	IndEnv	KWID_19BSP100
33			Qkwid.tamu.2B.184	2B	184.345	KWID	4.1659	7.8597	5.3232	2.5365	13.5133	6.9445	6.5688	0.0191	TAM 112	0.0191	8	65	63.5	65.5	chr2B_184326512	T/C	T	chr2B_184378679	C/T	C	WithinMEs	KWID_ME2_19BSP100_19BMS	2.7867	0.0186	-0.0186
33			Qtkw.tamu.2B.184	2B	184.345	TKW	7.6224	9.4199	5.3778	4.0421	5.0309	2.2329	2.798	0.2405	TAM 112	0.2405	8	65	64.5	65.5	chr2B_184326512	T/C	T	chr2B_184378679	C/T	C	Across all envs	TKW_17BSP100_17BSP67_17BMS_18BI_18BSP100_18DMS_18BMS_19BSP100_19BMS	1.3357	-0.1502	-0.1505	-0.1823	0.0682	-0.0435	-0.0711	0.0431	0.7134	-0.227
33			Qtkw.tamu.2B.184	2B	184.345	TKW	3.4251	7.265			9.4411			0.9552	TAM 112	0.9552	8	65	64.5	66.5	chr2B_184326512	T/C	T	chr2B_184378679	C/T	C	IndEnv	TKW_19BSP100
33			Qtkw.tamu.2B.184	2B	184.345	TKW	5.3172	6.7009	3.7858	2.915	8.7997	3.365	5.4346	0.2982	TAM 112	0.2982	8	65	63.5	65.5	chr2B_184326512	T/C	T	chr2B_184378679	C/T	C	WithinMEs	TKW_ME1_17BSP100_17BSP67_17BMS_19BSP100	0.878	-0.2077	-0.208	-0.2402	0.6559
34			Qklen.tamu.2B.242	2B	242.358	KLEN	4.0962	10.9294	5.8388	5.0907	3.2412	2.1566	1.0846	0.0315	TAM 112	0.0315	8	67	66.5	68.5	chr2B_211155938	A/G	A	chr2B_404260323	A/G	A	AcrossMEs	KLEN_ME1_ME2	0.7481	0.0223	-0.0223
34			Qkwid.tamu.2B.242	2B	242.358	KWID	6.2868	6.7535	2.4687	4.2849	3.6146	1.7528	1.8619	0.0077	TAM 112	0.0077	8	67	66.5	68.5	chr2B_211155938	A/G	A	chr2B_404260323	A/G	A	Across all envs	KWID_18BI_18BSP100_18DMS_18BMS_19BSP100_19BMS	-1.8162	0.0015	0.015	0.0033	-0.004	-0.0083	-0.0075
34			Qkwid.tamu.2B.242	2B	242.358	KWID	3.4102	5.4753			6.3624			0.0234	TAM 112	0.0234	8	67	66.5	68.5	chr2B_211155938	A/G	A	chr2B_404260323	A/G	A	IndEnv	KWID_18BSP100
35			Qtkw.tamu.2B.427	2B	426.639	TKW	4.2771	7.2006	4.8771	2.3235	4.4196	3.1367	1.2829	0.3941	TAM 112	0.3941	8	70	69.5	72.5	chr2B_409103855	A/G	A	chr2B_541099512	T/C	T	AcrossMEs	TKW_ME1_ME2	2.5536	-0.252	0.252
36			Qshgw.tamu.2B.513	2B	512.948	SHGW	7.5032	10.4011	6.9014	3.4998	6.5852	3.3734	3.2119	10.4202	TAM 112	10.4202	8	73	71.5	73.5	chr2B_409103855	A/G	A	chr2B_541099512	T/C	T	Across all envs	SHGW_17BSP100_17BSP67_17BMS_18BI_18BSP100_18DMS_18BMS_19BSP100_19BMS	3.416	-8.6477	-3.9368	22.3887	-14.6033	-0.7787	3.2668	-2.6054	9.3684	-4.452
37			Qarea.tamu.2B.648	2B	647.56	AREA	3.4251	5.2124			4.1212			-0.1821	Duster	0.1821	8	86	85.5	86.5	chr2B_648489533	C/G	C	chr2B_644840074	G/A	G	IndEnv	AREA_19BSP100
37			Qklen.tamu.2B.648	2B	647.56	KLEN	4.0962	25.3794	12.5736	12.8058	9.1982	4.9519	4.2463	-0.0479	Duster	0.0479	8	86	85.5	86.5	chr2B_648489533	C/G	C	chr2B_644840074	G/A	G	AcrossMEs	KLEN_ME1_ME2	-0.2322	-0.0444	0.0444
38			Qtw.tamu.2B.664	2B	664.376	TW	6.1414	12.1128	6.108	6.0048	8.517	4.1385	4.3785	3.036	TAM 112	3.036	8	88	87.5	88.5	chr2B_664359411	T/G	T	chr2B_665666793	T/G	T	Across all envs	TW_17CH_17RRD_18NFD_19BSP100_19BMS_19RRD	0.1032	-0.7888	-1.3322	-1.2892	-1.9846	-1.5429	6.9377
38			Qtw.tamu.2B.664	2B	664.376	TW	3.4453	6.6247			10.8331			9.093	TAM 112	9.093	8	88	87.5	88.5	chr2B_664359411	T/G	T	chr2B_665666793	T/G	T	IndEnv	TW_19RRD
39	4		Qklen.tamu.2B.688	2B	688.446	KLEN	6.308	12.0477	8.0457	4.0021	3.129	2.112	1.017	-0.0303	Duster	0.0303	8	94	93.5	94.5	chr2B_690936220	A/G	A	chr2B_687243569	T/G	T	Across all envs	KLEN_18BI_18BSP100_18DMS_18BMS_19BSP100_19BMS	4.436	0.0013	0.0354	0.0054	-0.0287	0.0084	-0.0217
39	4		Qklen.tamu.2B.688	2B	688.446	KLEN	3.4023	5.8538			6.5101			-0.0619	Duster	0.0619	8	94	93.5	94.5	chr2B_690936220	A/G	A	chr2B_687243569	T/G	T	IndEnv	KLEN_18BMS
39	4		Qklen.tamu.2B.688	2B	688.446	KLEN	3.4073	3.6208			1.9285			-0.0533	Duster	0.0533	8	94	93.5	94.5	chr2B_690936220	A/G	A	chr2B_687243569	T/G	T	IndEnv	KLEN_19BMS
39	4		Qklen.tamu.2B.688	2B	688.446	KLEN	4.1204	6.7194	5.0811	1.6383	4.7297	4.2616	0.4681	-0.0452	Duster	0.0452	8	94	93.5	94.5	chr2B_690936220	A/G	A	chr2B_687243569	T/G	T	WithinMEs	KLEN_ME1_18BI_18BMS	3.4428	0.015	-0.015
39	4		Qklen.tamu.2B.688	2B	688.446	KLEN	4.1479	4.3797	3.9849	0.3948	2.1156	1.8176	0.298	-0.0373	Duster	0.0373	8	94	93.5	94.5	chr2B_690936220	A/G	A	chr2B_687243569	T/G	T	WithinMEs	KLEN_ME2_19BSP100_19BMS	3.591	0.0151	-0.0151
40			Qklen.tamu.2B.699	2B	698.909	KLEN	6.308	9.8405	5.1807	4.6598	2.3476	1.3403	1.0073	-0.0241	Duster	0.0241	8	97	96.5	97.5	chr2B_692952359	T/C	T	chr2B_704773741	G/A	G	Across all envs	KLEN_18BI_18BSP100_18DMS_18BMS_19BSP100_19BMS	0.529	-0.0025	-0.0426	0.0067	0.0206	-0.0006	0.0184
40			Qklen.tamu.2B.699	2B	698.909	KLEN	3.4102	7.5506			8.2256			-0.0683	Duster	0.0683	8	97	96.5	97.5	chr2B_692952359	T/C	T	chr2B_704773741	G/A	G	IndEnv	KLEN_18BSP100
41			Qperi.tamu.2B.777	2B	777.403	PERI	6.2357	6.5424	5.1151	1.4273	2.0961	1.8529	0.2432	0.0633	TAM 112	0.0633	8	135	134.5	135.5	chr2B_777380030	T/G	T	chr2B_777643301	G/A	G	Across all envs	PERI_18BI_18BSP100_18DMS_18BMS_19BSP100_19BMS	3.6878	0.0148	0.0011	-0.0092	0.0298	0.0071	-0.0437
42			Qarea.tamu.2B.783	2B	782.788	AREA	6.134	10.8752	8.1927	2.6825	3.845	2.9349	0.9101	0.0948	TAM 112	0.0948	8	140	138.5	141.5	chr2B_781532381	A/C	A	chr2B_785026779	T/A	T	Across all envs	AREA_18BI_18BSP100_18DMS_18BMS_19BSP100_19BMS	5.512	-0.0394	0.0263	-0.0066	-0.0365	-0.0477	0.1039
42			Qarea.tamu.2B.785	2B	784.663	AREA	3.4073	7.3063			8.4151			0.2189	TAM 112	0.2189	8	141	139.5	141.5	chr2B_781532381	A/C	A	chr2B_785026779	T/A	T	IndEnv	AREA_19BMS
42	5		Qklen.tamu.2B.781	2B	781.246	KLEN	3.4102	5.6099			5.833			0.0572	TAM 112	0.0572	8	139	137.5	140.5	chr2B_779319734	C/T	C	chr2B_781532381	A/C	A	IndEnv	KLEN_18BSP100
42	5		Qklen.tamu.2B.783	2B	782.788	KLEN	6.308	22.3818	19.7483	2.6335	5.7713	5.2356	0.5357	0.0475	TAM 112	0.0475	8	140	139.5	141.5	chr2B_781532381	A/C	A	chr2B_785026779	T/A	T	Across all envs	KLEN_18BI_18BSP100_18DMS_18BMS_19BSP100_19BMS	17.1148	-0.0091	0.0084	-0.0088	0.0108	-0.0234	0.0221
42	5		Qklen.tamu.2B.783	2B	782.788	KLEN	4.0962	11.4165	10.4339	0.9826	4.0339	4.0324	0.0015	0.0432	TAM 112	0.0432	8	140	139.5	141.5	chr2B_781532381	A/C	A	chr2B_785026779	T/A	T	AcrossMEs	KLEN_ME1_ME2	9.4513	0.0008	-0.0008
42	5		Qklen.tamu.2B.783	2B	782.788	KLEN	3.4023	5.7443			6.2013			0.0602	TAM 112	0.0602	8	140	137.5	141.5	chr2B_781532381	A/C	A	chr2B_785026779	T/A	T	IndEnv	KLEN_18BMS
42	5		Qklen.tamu.2B.783	2B	782.788	KLEN	4.1204	7.2998	6.1139	1.1858	5.1741	4.97	0.2041	0.0486	TAM 112	0.0486	8	140	138.5	141.5	chr2B_781532381	A/C	A	chr2B_785026779	T/A	T	WithinMEs	KLEN_ME1_18BI_18BMS	4.9281	-0.0099	0.0099
42	5		Qklen.tamu.2B.785	2B	784.663	KLEN	3.4073	6.7222			3.7087			0.0737	TAM 112	0.0737	8	141	139.5	141.5	chr2B_781532381	A/C	A	chr2B_785026779	T/A	T	IndEnv	KLEN_19BMS
42	5		Qklen.tamu.2B.785	2B	784.663	KLEN	4.1479	7.814	7.0281	0.7859	3.9005	3.1968	0.7036	0.0493	TAM 112	0.0493	8	141	139.5	141.5	chr2B_781532381	A/C	A	chr2B_785026779	T/A	T	WithinMEs	KLEN_ME2_19BSP100_19BMS	6.2422	-0.0232	0.0232
42			Qperi.tamu.2B.783	2B	782.788	PERI	6.2357	9.416	7.4538	1.9622	3.4428	2.6379	0.805	0.0758	TAM 112	0.0758	8	140	139.5	141.5	chr2B_781532381	A/C	A	chr2B_785026779	T/A	T	Across all envs	PERI_18BI_18BSP100_18DMS_18BMS_19BSP100_19BMS	5.4916	-0.0118	0.0034	0.0085	-0.0678	-0.0075	0.0751
42			Qperi.tamu.2B.785	2B	784.663	PERI	3.4073	5.402			2.1447			0.1613	TAM 112	0.1613	8	141	139.5	141.5	chr2B_781532381	A/C	A	chr2B_785026779	T/A	T	IndEnv	PERI_19BMS
42	5		Qtkw.tamu.2B.785	2B	784.663	TKW	7.6224	13.4332	8.7789	4.6543	5.4499	3.5892	1.8607	0.3063	TAM 112	0.3063	8	141	139.5	141.5	chr2B_781532381	A/C	A	chr2B_785026779	T/A	T	Across all envs	TKW_17BSP100_17BSP67_17BMS_18BI_18BSP100_18DMS_18BMS_19BSP100_19BMS	4.1246	0.3982	0.1849	-0.3528	-0.1333	-0.1203	0.1606	-0.038	0.1178	-0.2171
42	5		Qtkw.tamu.2B.785	2B	784.663	TKW	4.2771	6.3275	5.9074	0.4201	4.3951	3.8007	0.5944	0.4357	TAM 112	0.4357	8	141	140.5	141.5	chr2B_781532381	A/C	A	chr2B_785026779	T/A	T	AcrossMEs	TKW_ME1_ME2	5.4873	0.1723	-0.1723
42	5		Qtkw.tamu.2B.785	2B	784.663	TKW	3.4709	18.658			12.8648			1.4851	TAM 112	1.4851	8	141	140.5	141.5	chr2B_781532381	A/C	A	chr2B_785026779	T/A	T	IndEnv	TKW_17BSP67
42	5		Qtkw.tamu.2B.785	2B	784.663	TKW	3.4015	5.751			5.5341			0.7217	TAM 112	0.7217	8	141	139.5	141.5	chr2B_781532381	A/C	A	chr2B_785026779	T/A	T	IndEnv	TKW_17BSP100
42	5		Qtkw.tamu.2B.785	2B	784.663	TKW	5.3172	10.0528	6.708	3.3448	8.6892	5.8366	2.8526	0.3944	TAM 112	0.3944	8	141	140.5	141.5	chr2B_781532381	A/C	A	chr2B_785026779	T/A	T	WithinMEs	TKW_ME1_17BSP100_17BSP67_17BMS_19BSP100	3.3632	0.3123	0.0981	-0.4426	0.0322
43	6		Qyld.tamu.2D.3	2D	2.51068	YLD	4.7346	6.4664	4.218	2.2484	7.3495	6.8926	0.4569	-4.0091	Duster	4.0091	9	2	0	3.5	chr2D_682149	G/T	G	chr2D_2683386	G/T	G	AcrossMEs	YLD_ME1_ME2_ME3	1.9696	0.3391	-1.3992	1.0601
43	6		Qyld.tamu.2D.3	2D	2.6966	YLD	3.3461	6.0654			8.9659			-14.2069	Duster	14.2069	9	3	2.5	3.5	chr2D_2683386	G/T	G	chr2D_2698200	C/T	C	IndEnv	YLD_17RRD
43	6		Qyld.tamu.2D.3	2D	3.32642	YLD	7.9504	18.3352	5.3777	12.9575	6.132	3.2794	2.8526	-3.5544	Duster	3.5544	9	5	4.5	6.5	chr2D_3015065	A/G	A	chr2D_10907676	T/C	T	Across all envs	YLD_17CH_17BMS_17RRD_18BI_18BSP100_18DMS_18NFD_19BSP100_19BMS_19RRD	-7.5798	-4.0301	1.8356	-4.5251	1.6461	0.4699	4.7028	5.3233	-2.3183	0.2126	-3.317
43	6		Qyld.tamu.2D.3	2D	3.32642	YLD	3.4219	5.8029			11.0081			-7.7572	Duster	7.7572	9	5	3.5	9.5	chr2D_3015065	A/G	A	chr2D_10907676	T/C	T	IndEnv	YLD_17CH
43	6		Qyld.tamu.2D.3	2D	3.32642	YLD	3.4423	6.1259			9.7361			-7.2149	Duster	7.2149	9	5	3.5	8.5	chr2D_3015065	A/G	A	chr2D_10907676	T/C	T	IndEnv	YLD_19RRD
43	6		Qyld.tamu.2D.3	2D	3.32642	YLD	4.8151	12.6611	8.7649	3.8962	8.4985	6.8748	1.6237	-5.4093	Duster	5.4093	9	5	4.5	7.5	chr2D_3015065	A/G	A	chr2D_10907676	T/C	T	WithinMEs	YLD_ME2_17CH_17BMS_19RRD	4.8687	-2.1953	3.6961	-1.5008
44			Qkps.tamu.2D.16	2D	16.3765	KPS	3.4015	3.9053			6.8723			0.7139	TAM 112	0.7139	9	27	26.5	27.5	chr2D_16239282	A/G	A	chr2D_16486781	C/T	C	IndEnv	KPS_17BSP100
45		6	Qkps.tamu.2D.17	2D	17.1971	KPS	4.1242	4.6593	4.2609	0.3984	4.7312	4.2305	0.5007	0.3753	TAM 112	0.3753	9	29	27.5	31.5	chr2D_16498475	T/C	T	chr2D_20182079	C/T	C	AcrossMEs	KPS_ME1_ME2	3.8625	0.1291	-0.1291
45		6	Qshdw.tamu.2D.17	2D	17.1971	SHDW	3.4073	3.9785			4.7091			26.8588	TAM 112	26.8588	9	29	27.5	31.5	chr2D_16498475	T/C	T	chr2D_20182079	C/T	C	IndEnv	SHDW_19BMS
46			Qyld.tamu.2D.22	2D	21.5598	YLD	3.4131	6.0914			15.0432			-11.2145	Duster	11.2145	9	36	35.5	36.5	chr2D_21559878	A/T	A	chr2D_21559770	C/T	C	IndEnv	YLD_17BMS
46			Qyld.tamu.2D.22	2D	21.5598	YLD	4.8151	6.3572	4.3005	2.0566	7.0369	3.3047	3.7322	-3.7486	Duster	3.7486	9	36	35.5	36.5	chr2D_21559878	A/T	A	chr2D_21559770	C/T	C	WithinMEs	YLD_ME2_17CH_17BMS_19RRD	2.2439	3.065	-5.6262	2.5612
47			Qyld.tamu.2D.22	2D	22.1169	YLD	3.4073	4.7226			7.787			10.5174	TAM 112	10.5174	9	37	36.5	37.5	chr2D_22118354	G/T	G	chr2D_22111123	T/C	T	IndEnv	YLD_19BMS
47			Qyld.tamu.2D.22	2D	22.1169	YLD	4.7422	5.2889	2.5953	2.6936	5.4777	2.8022	2.6756	4.6822	TAM 112	4.6822	9	37	36.5	37.5	chr2D_22118354	G/T	G	chr2D_22111123	T/C	T	WithinMEs	YLD_ME1_18BI_19BSP100_19BMS	-0.9831	-0.2717	-5.4626	5.7343
48	7	7	Qarea.tamu.2D.37	2D	37.2333	AREA	6.134	6.4784	1.7054	4.7729	1.9496	0.6272	1.3223	-0.0438	Duster	0.0438	9	65	64.5	65.5	chr2D_37233281	G/T	G	chr2D_37233258	C/T	C	Across all envs	AREA_18BI_18BSP100_18DMS_18BMS_19BSP100_19BMS	-3.675	0.0275	0.0494	-0.011	-0.1358	0.0279	0.0419
48	7	7	Qarea.tamu.2D.37	2D	37.2333	AREA	3.4023	6.0828			4.2052			-0.1797	Duster	0.1797	9	65	64.5	65.5	chr2D_37233281	G/T	G	chr2D_37233258	C/T	C	IndEnv	AREA_18BMS
48	7	7	Qarea.tamu.2D.37	2D	37.4005	AREA	3.4251	10.669			9.4431			-0.2743	Duster	0.2743	9	63	62.5	63.5	chr2D_37467471	A/T	A	chr2D_35558557	G/A	G	IndEnv	AREA_19BSP100
48	7	7	Qarea.tamu.2D.39	2D	38.7394	AREA	6.134	22.2279	11.7761	10.4519	12.4906	4.4732	8.0174	-0.1166	Duster	0.1166	9	62	61.5	62.5	chr2D_39423582	A/G	A	chr2D_37467471	A/T	A	Across all envs	AREA_18BI_18BSP100_18DMS_18BMS_19BSP100_19BMS	1.3242	-0.1414	0.0911	-0.2839	0.1091	0.1212	0.1038
48	7	7	Qarea.tamu.2D.39	2D	38.7394	AREA	3.3862	8.3283			12.9235			-0.3442	Duster	0.3442	9	62	61.5	62.5	chr2D_39423582	A/G	A	chr2D_37467471	A/T	A	IndEnv	AREA_18DMS
48	7	7	Qarea.tamu.2D.39	2D	38.7394	AREA	3.4164	8.0171			10.6184			-0.2639	Duster	0.2639	9	62	61.5	62.5	chr2D_39423582	A/G	A	chr2D_37467471	A/T	A	IndEnv	AREA_18BI
48	7	7	Qarea.tamu.2D.39	2D	38.7394	AREA	3.4073	4.625			5.3593			-0.1739	Duster	0.1739	9	62	61.5	62.5	chr2D_39423582	A/G	A	chr2D_37467471	A/T	A	IndEnv	AREA_19BMS
48	7	7	Qbmyld.tamu.2D.37	2D	37.0586	BMYLD	7.4603	15.4221	2.1921	13.23	26.4556	4.6873	21.7683	-6.208	Duster	6.208	9	64	63.5	64.5	chr2D_37224692	C/T	C	chr2D_36906389	A/C	A	Across all envs	BMYLD_17BSP100_17BSP67_17BMS_18BI_18BSP100_18DMS_18BMS_19BSP100_19BMS	-11.379	-21.6546	-13.6626	-3.1003	20.924	5.6342	-11.9725	5.5975	0.8966	17.3377
48	7	7	Qbmyld.tamu.2D.37	2D	37.0586	BMYLD	3.4015	7.7439			18.2379			-28.2697	Duster	28.2697	9	64	63.5	64.5	chr2D_37224692	C/T	C	chr2D_36906389	A/C	A	IndEnv	BMYLD_17BSP100
48	7	7	Qbmyld.tamu.2D.37	2D	37.0586	BMYLD	3.4709	3.8264			10.5532			-20.3328	Duster	20.3328	9	64	63.5	64.5	chr2D_37224692	C/T	C	chr2D_36906389	A/C	A	IndEnv	BMYLD_17BSP67
48	7	7	Qbmyld.tamu.2D.37	2D	37.0586	BMYLD	4.7877	8.5614	4.731	3.8304	8.999	6.0758	2.9232	-14.1638	Duster	14.1638	9	64	63.5	64.5	chr2D_37224692	C/T	C	chr2D_36906389	A/C	A	WithinMEs	BMYLD_ME2_17BSP100_17BMS_19BSP100	0.96	-13.7003	4.8499	8.8504
48	7	7	Qbmyld.tamu.2D.37	2D	37.4005	BMYLD	4.1638	8.9017	4.9921	3.9096	19.8108	10.0929	9.7179	-12.1715	Duster	12.1715	9	63	61.5	63.5	chr2D_37467471	A/T	A	chr2D_35558557	G/A	G	AcrossMEs	BMYLD_ME1_ME2	1.825	11.9433	-11.9433
48	7	7	Qhd.tamu.2D.37	2D	37.4005	HD	6.3201	82.7645	56.0229	26.7416	39.9435	21.3143	18.6292	0.9648	TAM 112	0.9648	9	63	62.5	63.5	chr2D_37467471	A/T	A	chr2D_35558557	G/A	G	Across all envs	HD_17BMS_18BI_18BSP100_18DMS_18BMS_19BSP100	29.2813	-0.9187	0.6218	0.9231	-0.865	-0.8862	1.1249
48	7	7	Qhd.tamu.2D.37	2D	37.4005	HD	3.4102	24.7232			32.144			1.8901	TAM 112	1.8901	9	63	61.5	63.5	chr2D_37467471	A/T	A	chr2D_35558557	G/A	G	IndEnv	HD_18BSP100
48	7	7	Qhd.tamu.2D.37	2D	37.4005	HD	3.4164	20.3721			21.9649			1.5945	TAM 112	1.5945	9	63	62.5	63.5	chr2D_37467471	A/T	A	chr2D_35558557	G/A	G	IndEnv	HD_18BI
48	7	7	Qhd.tamu.2D.37	2D	37.4005	HD	3.4251	37.6048			39.8029			2.1508	TAM 112	2.1508	9	63	62.5	63.5	chr2D_37467471	A/T	A	chr2D_35558557	G/A	G	IndEnv	HD_19BSP100
48	7	7	Qhd.tamu.2D.39	2D	38.7394	HD	3.4023	24.2012			24.8283			1.4127	TAM 112	1.4127	9	62	61.5	62.5	chr2D_39423582	A/G	A	chr2D_37467471	A/T	A	IndEnv	HD_18BMS
48	7	7	Qhd.tamu.2D.39	2D	38.7394	HD	3.3862	23.4181			32.7021			1.4951	TAM 112	1.4951	9	62	61.5	62.5	chr2D_39423582	A/G	A	chr2D_37467471	A/T	A	IndEnv	HD_18DMS
48	7	7	Qhi.tamu.2D.37	2D	37.4005	HI	7.5034	46.6555	25.214	21.4415	28.8157	13.4834	15.3323	-0.7368	Duster	0.7368	9	63	62.5	63.5	chr2D_37467471	A/T	A	chr2D_35558557	G/A	G	Across all envs	HI_17BSP100_17BSP67_17BMS_18BI_18BSP100_18DMS_18BMS_19BSP100_19BMS	3.7725	0.5397	-1.4316	0.0304	0.8003	-0.8187	-0.7468	0.6676	0.0104	0.9486
48	7	7	Qhi.tamu.2D.37	2D	37.4005	HI	3.4102	13.0183			19.9016			-1.58	Duster	1.58	9	63	61.5	63.5	chr2D_37467471	A/T	A	chr2D_35558557	G/A	G	IndEnv	HI_18BSP100
48	7	7	Qhi.tamu.2D.37	2D	37.4005	HI	3.4709	16.5789			30.0819			-2.1739	Duster	2.1739	9	63	62.5	63.5	chr2D_37467471	A/T	A	chr2D_35558557	G/A	G	IndEnv	HI_17BSP67
48	7	7	Qhi.tamu.2D.37	2D	37.4005	HI	3.3862	7.417			15.4163			-1.5838	Duster	1.5838	9	63	62.5	63.5	chr2D_37467471	A/T	A	chr2D_35558557	G/A	G	IndEnv	HI_18DMS
48	7	7	Qhi.tamu.2D.37	2D	37.4005	HI	3.4251	8.2731			16.3452			-0.8298	Duster	0.8298	9	63	62.5	63.5	chr2D_37467471	A/T	A	chr2D_35558557	G/A	G	IndEnv	HI_19BSP100
48	7	7	Qhi.tamu.2D.37	2D	37.4005	HI	4.0352	14.3883	9.2927	5.0956	13.4298	11.7737	1.656	-1.1314	Duster	1.1314	9	63	61.5	63.5	chr2D_37467471	A/T	A	chr2D_35558557	G/A	G	WithinMEs	HI_ME3_17BMS_18BSP100	4.1971	0.4243	-0.4243
48	7	7	Qhi.tamu.2D.37	2D	37.4005	HI	4.7061	24.342	16.3659	7.9761	37.6779	22.7891	14.8888	-1.0309	Duster	1.0309	9	63	62.5	63.5	chr2D_37467471	A/T	A	chr2D_35558557	G/A	G	WithinMEs	HI_ME2_17BSP100_17BSP67_19BSP100	8.3898	0.8337	-1.138	0.3043
48	7	7	Qhi.tamu.2D.39	2D	38.7394	HI	4.8572	31.0335	20.6868	10.3467	40.6744	22.9366	17.7378	-0.9543	Duster	0.9543	9	62	61.5	62.5	chr2D_39423582	A/G	A	chr2D_37467471	A/T	A	AcrossMEs	HI_ME1_ME2_ME3	1.341	1.1367	-0.8641	-0.2726
48		7	Qklen.tamu.2D.37	2D	37.4005	KLEN	4.1479	4.4473	4.2918	0.1555	1.9553	1.9153	0.04	-0.038	Duster	0.038	9	63	62.5	63.5	chr2D_37467471	A/T	A	chr2D_35558557	G/A	G	WithinMEs	KLEN_ME2_19BSP100_19BMS	4.1363	-0.0055	0.0055
48		7	Qklen.tamu.2D.39	2D	38.7394	KLEN	4.0962	6.5008	5.9946	0.5061	3.0891	2.2334	0.8557	-0.032	Duster	0.032	9	62	61.5	62.5	chr2D_39423582	A/G	A	chr2D_37467471	A/T	A	AcrossMEs	KLEN_ME1_ME2	5.4885	0.0198	-0.0198
48	7	7	Qkps.tamu.2D.37	2D	37.4005	KPS	3.4709	4.2572			6.8857			0.8259	TAM 112	0.8259	9	63	61.5	63.5	chr2D_37467471	A/T	A	chr2D_35558557	G/A	G	IndEnv	KPS_17BSP67
48	7	7	Qkps.tamu.2D.39	2D	38.7394	KPS	7.6276	20.8304	9.9501	10.8804	7.2938	3.8654	3.4284	0.4068	TAM 112	0.4068	9	62	61.5	62.5	chr2D_39423582	A/G	A	chr2D_37467471	A/T	A	Across all envs	KPS_17BSP100_17BSP67_17BMS_18BI_18BSP100_18DMS_18BMS_19BSP100_19BMS	-0.933	-0.0949	0.3843	-0.4135	0.5423	-0.4708	-0.2568	-0.0678	-0.2214	0.5986
48	7	7	Qkps.tamu.2D.39	2D	38.7394	KPS	4.1242	9.8023	7.7292	2.0732	10.1702	7.6098	2.5604	0.5031	TAM 112	0.5031	9	62	61.5	62.5	chr2D_39423582	A/G	A	chr2D_37467471	A/T	A	AcrossMEs	KPS_ME1_ME2	5.656	-0.2918	0.2918
48	7	7	Qkps.tamu.2D.39	2D	38.7394	KPS	3.4164	8.0155			13.4641			1.0041	TAM 112	1.0041	9	62	61.5	62.5	chr2D_39423582	A/G	A	chr2D_37467471	A/T	A	IndEnv	KPS_18BI
48	7	7	Qkps.tamu.2D.39	2D	38.7394	KPS	3.4073	6.7366			5.7745			1.1031	TAM 112	1.1031	9	62	61.5	62.5	chr2D_39423582	A/G	A	chr2D_37467471	A/T	A	IndEnv	KPS_19BMS
48	7	7	Qkps.tamu.2D.39	2D	38.7394	KPS	4.6069	15.4152	14.0079	1.4073	12.2975	10.62	1.6774	0.7704	TAM 112	0.7704	9	62	61.5	62.5	chr2D_39423582	A/G	A	chr2D_37467471	A/T	A	WithinMEs	KPS_ME2_18BI_18BMS_19BMS	12.66	0.1862	-0.4316	0.2454
48	7	7	Qkps.tamu.2D.39	2D	38.7394	KPS	5.1923	5.2905	2.4377	2.8528	5.0492	2.7591	2.2901	0.3227	TAM 112	0.3227	9	62	61.5	63.5	chr2D_39423582	A/G	A	chr2D_37467471	A/T	A	WithinMEs	KPS_ME1_17BSP100_17BSP67_17BMS_19BSP100	-0.4151	-0.0078	0.4704	-0.3248	-0.1378
48	7	7	Qkwid.tamu.2D.37	2D	37.0586	KWID	6.2868	9.7651	3.0931	6.6721	7.704	2.24	5.4639	-0.0087	Duster	0.0087	9	64	63.5	64.5	chr2D_37224692	C/T	C	chr2D_36906389	A/C	A	Across all envs	KWID_18BI_18BSP100_18DMS_18BMS_19BSP100_19BMS	-3.579	-0.0041	0.0146	0.008	0.0081	-0.0275	0.0009
48	7	7	Qkwid.tamu.2D.37	2D	37.0586	KWID	3.4251	7.2963			12.3081			-0.0364	Duster	0.0364	9	64	63.5	64.5	chr2D_37224692	C/T	C	chr2D_36906389	A/C	A	IndEnv	KWID_19BSP100
48	7	7	Qkwid.tamu.2D.37	2D	37.0586	KWID	4.1659	7.9144	7.0084	0.906	13.0681	9.2201	3.8481	-0.022	Duster	0.022	9	64	63.5	64.5	chr2D_37224692	C/T	C	chr2D_36906389	A/C	A	WithinMEs	KWID_ME2_19BSP100_19BMS	6.124	-0.0142	0.0142
48	7	7	Qkwid.tamu.2D.37	2D	37.4005	KWID	3.4023	5.2728			7.7321			-0.0256	Duster	0.0256	9	63	62.5	63.5	chr2D_37467471	A/T	A	chr2D_35558557	G/A	G	IndEnv	KWID_18BMS
48	7	7	Qkwid.tamu.2D.37	2D	37.4005	KWID	4.2315	6.9545	6.6152	0.3393	7.3133	6.8258	0.4875	-0.0199	Duster	0.0199	9	63	62.5	63.5	chr2D_37467471	A/T	A	chr2D_35558557	G/A	G	WithinMEs	KWID_ME1_18BI_18BMS	6.2759	0.0053	-0.0053
48	7	7	Qperi.tamu.2D.37	2D	37.0586	PERI	3.3862	4.1195			6.5827			-0.1639	Duster	0.1639	9	64	63.5	64.5	chr2D_37224692	C/T	C	chr2D_36906389	A/C	A	IndEnv	PERI_18DMS
48	7	7	Qperi.tamu.2D.37	2D	37.4005	PERI	3.4251	5.8664			9.2478			-0.1872	Duster	0.1872	9	63	62.5	63.5	chr2D_37467471	A/T	A	chr2D_35558557	G/A	G	IndEnv	PERI_19BSP100
48	7	7	Qperi.tamu.2D.39	2D	38.7394	PERI	6.2357	14.1796	5.6428	8.5368	4.4886	2.0748	2.4138	-0.067	Duster	0.067	9	62	61.5	62.5	chr2D_39423582	A/G	A	chr2D_37467471	A/T	A	Across all envs	PERI_18BI_18BSP100_18DMS_18BMS_19BSP100_19BMS	-2.894	-0.0991	0.0776	0.0553	-0.0879	0.0674	-0.0134
48	7	7	Qperi.tamu.2D.39	2D	38.7394	PERI	3.4164	5.6272			8.0866			-0.1855	Duster	0.1855	9	62	61.5	62.5	chr2D_39423582	A/G	A	chr2D_37467471	A/T	A	IndEnv	PERI_18BI
48	7	7	Qperi.tamu.2D.39	2D	38.7394	PERI	3.4023	7.7828			7.3675			-0.1567	Duster	0.1567	9	62	61.5	62.5	chr2D_39423582	A/G	A	chr2D_37467471	A/T	A	IndEnv	PERI_18BMS
48	7	7	Qph.tamu.2D.37	2D	37.0586	PH	3.4164	3.7503			3.6382			1.1824	TAM 112	1.1824	9	64	63.5	64.5	chr2D_37224692	C/T	C	chr2D_36906389	A/C	A	IndEnv	PH_18BI
48	7	7	Qph.tamu.2D.37	2D	37.4005	PH	6.9703	25.4639	12.177	13.2869	8.0901	3.2573	4.8328	0.7437	TAM 112	0.7437	9	63	62.5	63.5	chr2D_37467471	A/T	A	chr2D_35558557	G/A	G	Across all envs	PH_17BSP100_17BMS_18BI_18BSP100_18DMS_18BMS_19BSP100_19BMS	-1.199	-0.9773	-0.2045	-0.7539	-1.3065	0.9377	0.1178	1.1588	1.0279
48	7	7	Qph.tamu.2D.37	2D	37.4005	PH	3.4073	5.2538			6.0926			1.6651	TAM 112	1.6651	9	63	62.5	63.5	chr2D_37467471	A/T	A	chr2D_35558557	G/A	G	IndEnv	PH_19BMS
48	7	7	Qph.tamu.2D.37	2D	37.4005	PH	3.3862	5.1149			5.3446			1.8304	TAM 112	1.8304	9	63	62.5	63.5	chr2D_37467471	A/T	A	chr2D_35558557	G/A	G	IndEnv	PH_18DMS
48	7	7	Qph.tamu.2D.37	2D	37.4005	PH	3.4251	10.428			11.3098			1.918	TAM 112	1.918	9	63	62.5	63.5	chr2D_37467471	A/T	A	chr2D_35558557	G/A	G	IndEnv	PH_19BSP100
48		7	Qscw.tamu.2D.37	2D	37.4005	SCW	7.5974	10.9022	6.6343	4.2679	2.6915	2.3146	0.3769	0.0262	TAM 112	0.0262	9	63	62.5	63.5	chr2D_37467471	A/T	A	chr2D_35558557	G/A	G	Across all envs	SCW_17BSP100_17BSP67_17BMS_18BI_18BSP100_18DMS_18BMS_19BSP100_19BMS	2.3664	-0.0067	-0.0076	-0.0057	-0.0101	0.0186	0.0089	0.0046	-0.0137	0.0117
48		7	Qscw.tamu.2D.37	2D	37.4005	SCW	3.4102	5.4673			15.1644			0.0452	TAM 112	0.0452	9	63	62.5	63.5	chr2D_37467471	A/T	A	chr2D_35558557	G/A	G	IndEnv	SCW_18BSP100
48		7	Qshgw.tamu.2D.37	2D	37.0586	SHGW	7.5032	8.3403	0.9329	7.4075	4.2131	0.4708	3.7423	-3.8971	Duster	3.8971	9	64	63.5	64.5	chr2D_37224692	C/T	C	chr2D_36906389	A/C	A	Across all envs	SHGW_17BSP100_17BSP67_17BMS_18BI_18BSP100_18DMS_18BMS_19BSP100_19BMS	-6.4746	3.5873	-18.3633	-0.8698	14.0525	4.4343	-13.3663	7.2807	-10.2421	13.4867
48		7	Qshgw.tamu.2D.37	2D	37.0586	SHGW	3.4709	3.6146			7.4327			-22.7826	Duster	22.7826	9	64	63.5	64.5	chr2D_37224692	C/T	C	chr2D_36906389	A/C	A	IndEnv	SHGW_17BSP67
48		7	Qspm.tamu.2D.37	2D	37.0586	SPM	4.6187	5.2316	1.6899	3.5416	4.9827	1.9154	3.0673	-7.5223	Duster	7.5223	9	64	63.5	64.5	chr2D_37224692	C/T	C	chr2D_36906389	A/C	A	AcrossMEs	SPM_ME1_ME2_ME3	-1.8517	9.9986	2.8071	-12.8057
48		7	Qspm.tamu.2D.37	2D	37.4005	SPM	3.4102	4.8865			12.8752			-32.9508	Duster	32.9508	9	63	62.5	63.5	chr2D_37467471	A/T	A	chr2D_35558557	G/A	G	IndEnv	SPM_18BSP100
48	7	7	Qtkw.tamu.2D.37	2D	37.4005	TKW	7.6224	37.0857	17.2687	19.817	18.4574	7.385	11.0725	-0.4373	Duster	0.4373	9	63	62.5	63.5	chr2D_37467471	A/T	A	chr2D_35558557	G/A	G	Across all envs	TKW_17BSP100_17BSP67_17BMS_18BI_18BSP100_18DMS_18BMS_19BSP100_19BMS	-2.5483	-0.9529	0.4158	0.4366	-0.4406	0.5068	-0.6933	-0.1238	0.4293	0.422
48	7	7	Qtkw.tamu.2D.37	2D	37.4005	TKW	4.2771	29.8615	29.8434	0.0181	23.3653	22.6446	0.7207	-1.0587	Duster	1.0587	9	63	62.5	63.5	chr2D_37467471	A/T	A	chr2D_35558557	G/A	G	AcrossMEs	TKW_ME1_ME2	29.8253	-0.1889	0.1889
48	7	7	Qtkw.tamu.2D.37	2D	37.4005	TKW	3.3862	9.2442			13.3876			-1.2262	Duster	1.2262	9	63	62.5	63.5	chr2D_37467471	A/T	A	chr2D_35558557	G/A	G	IndEnv	TKW_18DMS
48	7	7	Qtkw.tamu.2D.37	2D	37.4005	TKW	3.4164	6.4461			8.5796			-0.8805	Duster	0.8805	9	63	62.5	63.5	chr2D_37467471	A/T	A	chr2D_35558557	G/A	G	IndEnv	TKW_18BI
48	7	7	Qtkw.tamu.2D.37	2D	37.4005	TKW	3.4023	3.6829			6.0536			-0.562	Duster	0.562	9	63	62.5	63.5	chr2D_37467471	A/T	A	chr2D_35558557	G/A	G	IndEnv	TKW_18BMS
48	7	7	Qtkw.tamu.2D.37	2D	37.4005	TKW	4.8086	10.1316	6.8665	3.2651	7.7908	5.0584	2.7324	-0.4849	Duster	0.4849	9	63	62.5	63.5	chr2D_37467471	A/T	A	chr2D_35558557	G/A	G	WithinMEs	TKW_ME2_18BI_18BMS_19BMS	3.614	-0.3933	-0.0763	0.4696
48	7	7	Qtkw.tamu.2D.39	2D	38.7394	TKW	3.4073	6.9653			9.4342			-0.8411	Duster	0.8411	9	62	61.5	62.5	chr2D_39423582	A/G	A	chr2D_37467471	A/T	A	IndEnv	TKW_19BMS
48	7	7	Qtkw.tamu.2D.39	2D	38.7394	TKW	3.4015	18.8132			21.6177			-1.4203	Duster	1.4203	9	62	61.5	63.5	chr2D_39423582	A/G	A	chr2D_37467471	A/T	A	IndEnv	TKW_17BSP100
48	7	7	Qtkw.tamu.2D.39	2D	38.7394	TKW	5.3172	24.4179	11.5384	12.8795	21.9249	10.0944	11.8305	-0.5165	Duster	0.5165	9	62	61.5	62.5	chr2D_39423582	A/G	A	chr2D_37467471	A/T	A	WithinMEs	TKW_ME1_17BSP100_17BSP67_17BMS_19BSP100	-1.3411	-0.8489	0.5054	-0.1567	0.5001
48	7	7	Qtw.tamu.2D.37	2D	37.4005	TW	6.1414	15.2404	10.1576	5.0828	19.7412	7.0431	12.6982	-3.9316	Duster	3.9316	9	63	62.5	63.5	chr2D_37467471	A/T	A	chr2D_35558557	G/A	G	Across all envs	TW_17CH_17RRD_18NFD_19BSP100_19BMS_19RRD	5.0748	3.9848	-5.1557	-9.3498	3.7738	2.9634	3.7835
48	7	7	Qtw.tamu.2D.37	2D	37.4005	TW	3.419	14.1315			25.7732			-1.2451	Duster	1.2451	9	63	62.5	63.5	chr2D_37467471	A/T	A	chr2D_35558557	G/A	G	IndEnv	TW_18NFD
48	7	7	Qtw.tamu.2D.37	2D	37.4005	TW	3.3461	4.4485			14.4957			-0.8291	Duster	0.8291	9	63	62.5	63.5	chr2D_37467471	A/T	A	chr2D_35558557	G/A	G	IndEnv	TW_17RRD
48	7	7	Qtw.tamu.2D.39	2D	38.7394	TW	3.4453	6.2197			10.2844			-8.7924	Duster	8.7924	9	62	61.5	62.5	chr2D_39423582	A/G	A	chr2D_37467471	A/T	A	IndEnv	TW_19RRD
48	7	7	Qtw.tamu.2D.39	2D	38.7394	TW	3.4251	6.1929			15.3996			-0.6274	Duster	0.6274	9	62	61.5	62.5	chr2D_39423582	A/G	A	chr2D_37467471	A/T	A	IndEnv	TW_19BSP100
48	7	7	Qyld.tamu.2D.37	2D	37.0586	YLD	3.3461	4.125			6.1206			-11.7366	Duster	11.7366	9	64	63.5	64.5	chr2D_37224692	C/T	C	chr2D_36906389	A/C	A	IndEnv	YLD_17RRD
48	7	7	Qyld.tamu.2D.37	2D	37.2333	YLD	7.9504	8.0437	0.5708	7.4729	2.8077	0.352	2.4557	-1.1684	Duster	1.1684	9	65	64.5	65.5	chr2D_37233281	G/T	G	chr2D_37233258	C/T	C	Across all envs	YLD_17CH_17BMS_17RRD_18BI_18BSP100_18DMS_18NFD_19BSP100_19BMS_19RRD	-6.921	-4.4624	-3.7837	1.0138	3.2803	-4.155	2.2376	1.635	-1.8288	4.1597	1.9033
48	7	7	Qyld.tamu.2D.37	2D	37.2333	YLD	4.8151	5.5439	3.312	2.2319	4.4199	2.5171	1.9028	-3.284	Duster	3.284	9	65	64.5	65.5	chr2D_37233281	G/T	G	chr2D_37233258	C/T	C	WithinMEs	YLD_ME2_17CH_17BMS_19RRD	1.81	-2.3497	-1.6691	4.0188
48	7	7	Qyld.tamu.2D.37	2D	37.4005	YLD	7.9504	17.4058	4.0513	13.3545	8.3541	2.536	5.8181	-3.1242	Duster	3.1242	9	63	62.5	63.5	chr2D_37467471	A/T	A	chr2D_35558557	G/A	G	Across all envs	YLD_17CH_17BMS_17RRD_18BI_18BSP100_18DMS_18NFD_19BSP100_19BMS_19RRD	-9.332	2.3501	-1.904	-9.811	4.9692	-2.8925	3.6439	3.5709	-0.2429	5.604	-5.2876
48	7	7	Qyld.tamu.2D.37	2D	37.4005	YLD	4.7346	10.1976	1.5577	8.6399	10.0167	2.5578	7.4589	-2.4287	Duster	2.4287	9	63	61.5	63.5	chr2D_37467471	A/T	A	chr2D_35558557	G/A	G	AcrossMEs	YLD_ME1_ME2_ME3	-7.822	3.9782	-5.7215	1.7433
48	7	7	Qyld.tamu.2D.37	2D	37.4005	YLD	3.4423	7.9282			12.8528			-8.2821	Duster	8.2821	9	63	62.5	63.5	chr2D_37467471	A/T	A	chr2D_35558557	G/A	G	IndEnv	YLD_19RRD
48	7	7	Qyld.tamu.2D.37	2D	37.4005	YLD	4.6346	6.0516	5.2639	0.7877	17.6307	9.8797	7.751	-6.1683	Duster	6.1683	9	63	62.5	63.5	chr2D_37467471	A/T	A	chr2D_35558557	G/A	G	WithinMEs	YLD_ME3_17RRD_18BSP100_18NFD	4.4762	-6.7651	0.1499	6.6152
48	7	7	Qyld.tamu.2D.37	2D	37.4005	YLD	4.8151	10.2881	6.8037	3.4844	7.5803	5.2798	2.3005	-4.7381	Duster	4.7381	9	63	62.5	63.5	chr2D_37467471	A/T	A	chr2D_35558557	G/A	G	WithinMEs	YLD_ME2_17CH_17BMS_19RRD	3.3193	3.9679	-0.2915	-3.6764
48	7	7	Qyld.tamu.2D.39	2D	38.7394	YLD	3.4219	3.674			6.7951			-6.0806	Duster	6.0806	9	62	61.5	62.5	chr2D_39423582	A/G	A	chr2D_37467471	A/T	A	IndEnv	YLD_17CH
49			Qyld.tamu.2D.40	2D	40.4138	YLD	3.3862	4.553			11.522			-20.7599	Duster	20.7599	9	60	51.5	61.5	chr2D_21555266	G/T	G	chr2D_41428274	A/G	A	IndEnv	YLD_18DMS
50		8	Qbm.tamu.2D.44	2D	43.7093	BM	7.6829	7.9995	0.5312	7.4683	14.4734	1.5639	12.9095	6.9352	TAM 112	6.9352	9	68	66.5	72.5	chr2D_42872584	A/C	A	chr2D_63703610	G/T	G	Across all envs	BM_17BSP100_17BSP67_17BMS_18BI_18BSP100_18DMS_18BMS_19BSP100_19BMS	-6.9371	-31.0053	-8.5987	-20.7434	20.9728	-13.4942	8.683	-5.5115	16.3321	33.3652
50		8	Qbmyld.tamu.2D.44	2D	43.7093	BMYLD	3.4102	3.6595			9.2056			-16.9289	Duster	16.9289	9	68	66.5	79.5	chr2D_42872584	A/C	A	chr2D_63703610	G/T	G	IndEnv	BMYLD_18BSP100
50		8	Qspm.tamu.2D.43	2D	42.8726	SPM	7.5493	9.5024	1.2153	8.2871	2.6703	0.5638	2.1064	-6.0659	Duster	6.0659	9	67	65.5	67.5	chr2D_42872548	T/C	T	chr2D_42872584	A/C	A	Across all envs	SPM_17BSP100_17BSP67_17BMS_18BI_18BSP100_18DMS_18BMS_19BSP100_19BMS	-7.718	-24.2831	-5.9771	-10.1294	3.9722	9.558	5.9415	-5.1549	12.7043	13.3686
50		8	Qspm.tamu.2D.43	2D	42.8726	SPM	3.4015	6.3186			15.1626			-30.7956	Duster	30.7956	9	67	65.5	67.5	chr2D_42872548	T/C	T	chr2D_42872584	A/C	A	IndEnv	SPM_17BSP100
50		8	Qspm.tamu.2D.43	2D	42.8726	SPM	4.1308	7.177	5.8203	1.3568	9.1292	7.6935	1.4357	-21.1975	Duster	21.1975	9	67	65.5	67.5	chr2D_42872548	T/C	T	chr2D_42872584	A/C	A	WithinMEs	SPM_ME3_17BSP100_17BSP67	4.4635	-9.157	9.157
50		8	Qyld.tamu.2D.44	2D	43.7093	YLD	7.9504	8.2695	2.9973	5.2722	9.9489	1.7566	8.1924	-2.6153	Duster	2.6153	9	68	66.5	70.5	chr2D_42872584	A/C	A	chr2D_63703610	G/T	G	Across all envs	YLD_17CH_17BMS_17RRD_18BI_18BSP100_18DMS_18NFD_19BSP100_19BMS_19RRD	-2.2749	2.6526	-1.5613	1.7477	4.9627	-2.7751	-15.352	2.805	-0.2436	4.3222	3.4418
50		8	Qyld.tamu.2D.44	2D	43.7093	YLD	4.7346	6.4587	1.131	5.3278	7.8267	1.8167	6.01	-2.0587	Duster	2.0587	9	68	66.5	72.5	chr2D_42872584	A/C	A	chr2D_63703610	G/T	G	AcrossMEs	YLD_ME1_ME2_ME3	-4.1968	3.5857	1.5818	-5.1675
51			Qklen.tamu.2D.61	2D	61.1535	KLEN	3.4102	6.0276			7.7376			0.0661	TAM 112	0.0661	9	87	79.5	90.5	chr2D_42872584	A/C	A	chr2D_63703610	G/T	G	IndEnv	KLEN_18BSP100
52	8		Qarea.tamu.2D.72	2D	71.9126	AREA	3.4251	6.2421			5.0768			0.2025	TAM 112	0.2025	9	93	91.5	93.5	chr2D_71958727	G/C	G	chr2D_71764015	C/T	C	IndEnv	AREA_19BSP100
52	8		Qarea.tamu.2D.73	2D	72.6807	AREA	6.134	16.1698	14.1281	2.0417	6.6551	5.3098	1.3453	0.1281	TAM 112	0.1281	9	92	91.5	92.5	chr2D_72780208	C/G	C	chr2D_71958727	G/C	G	Across all envs	AREA_18BI_18BSP100_18DMS_18BMS_19BSP100_19BMS	12.864	0.0783	-0.0712	0.0472	-0.0583	0.0657	-0.0617
52	8		Qarea.tamu.2D.73	2D	72.6807	AREA	3.4164	5.1605			6.4581			0.2075	TAM 112	0.2075	9	92	90.5	92.5	chr2D_72780208	C/G	C	chr2D_71958727	G/C	G	IndEnv	AREA_18BI
52			Qklen.tamu.2D.73	2D	72.6807	KLEN	6.308	10.5116	6.2623	4.2493	2.8699	1.6419	1.228	0.0268	TAM 112	0.0268	9	92	91.5	92.5	chr2D_72780208	C/G	C	chr2D_71958727	G/C	G	Across all envs	KLEN_18BI_18BSP100_18DMS_18BMS_19BSP100_19BMS	2.13	0.0098	-0.0212	-0.0086	-0.0052	0.0461	-0.021
52			Qklen.tamu.2D.73	2D	72.6807	KLEN	3.4251	7.5901			10.0456			0.0729	TAM 112	0.0729	9	92	90.5	92.5	chr2D_72780208	C/G	C	chr2D_71958727	G/C	G	IndEnv	KLEN_19BSP100
52			Qklen.tamu.2D.73	2D	72.6807	KLEN	4.1479	7.7196	4.4236	3.296	3.481	2.0157	1.4653	0.0393	TAM 112	0.0393	9	92	90.5	92.5	chr2D_72780208	C/G	C	chr2D_71958727	G/C	G	WithinMEs	KLEN_ME2_19BSP100_19BMS	1.1276	0.0335	-0.0335
52	8		Qperi.tamu.2D.72	2D	71.9126	PERI	3.4251	4.9838			7.6689			0.1716	TAM 112	0.1716	9	93	91.5	93.5	chr2D_71958727	G/C	G	chr2D_71764015	C/T	C	IndEnv	PERI_19BSP100
52	8		Qperi.tamu.2D.72	2D	71.9126	PERI	3.4023	3.5824			3.3764			0.1069	TAM 112	0.1069	9	93	92.5	93.5	chr2D_71958727	G/C	G	chr2D_71764015	C/T	C	IndEnv	PERI_18BMS
52	8		Qperi.tamu.2D.73	2D	72.6807	PERI	6.2357	13.0051	8.8671	4.138	5.5162	3.2875	2.2287	0.085	TAM 112	0.085	9	92	91.5	92.5	chr2D_72780208	C/G	C	chr2D_71958727	G/C	G	Across all envs	PERI_18BI_18BSP100_18DMS_18BMS_19BSP100_19BMS	4.7291	-0.0303	0.0679	0.0502	-0.0951	0.082	-0.0747
52	8		Qperi.tamu.2D.73	2D	72.6807	PERI	3.4102	4.2877			8.2549			0.1531	TAM 112	0.1531	9	92	90.5	92.5	chr2D_72780208	C/G	C	chr2D_71958727	G/C	G	IndEnv	PERI_18BSP100
52	8		Qtkw.tamu.2D.72	2D	71.9126	TKW	3.4251	4.0069			5.1894			0.7128	TAM 112	0.7128	9	93	91.5	93.5	chr2D_71958727	G/C	G	chr2D_71764015	C/T	C	IndEnv	TKW_19BSP100
52	8		Qtkw.tamu.2D.73	2D	72.6807	TKW	7.6224	9.9182	8.399	1.5192	4.7082	3.4462	1.262	0.3013	TAM 112	0.3013	9	92	91.5	92.5	chr2D_72780208	C/G	C	chr2D_71958727	G/C	G	Across all envs	TKW_17BSP100_17BSP67_17BMS_18BI_18BSP100_18DMS_18BMS_19BSP100_19BMS	6.8798	-0.0121	-0.208	-0.2114	0.3546	-0.1556	0.173	-0.0563	0.1614	-0.0457
52	8		Qtkw.tamu.2D.73	2D	72.6807	TKW	4.2771	7.1846	5.4782	1.7065	4.3703	3.4294	0.9409	0.4155	TAM 112	0.4155	9	92	91.5	92.5	chr2D_72780208	C/G	C	chr2D_71958727	G/C	G	AcrossMEs	TKW_ME1_ME2	3.7717	-0.2176	0.2176
52	8		Qtkw.tamu.2D.73	2D	72.6807	TKW	3.4164	3.6893			4.7189			0.6586	TAM 112	0.6586	9	92	90.5	92.5	chr2D_72780208	C/G	C	chr2D_71958727	G/C	G	IndEnv	TKW_18BI
52	8		Qtkw.tamu.2D.73	2D	72.6807	TKW	4.8086	5.0418	4.3996	0.6422	3.9199	3.1457	0.7741	0.3857	TAM 112	0.3857	9	92	91.5	92.5	chr2D_72780208	C/G	C	chr2D_71958727	G/C	G	WithinMEs	TKW_ME2_18BI_18BMS_19BMS	3.7574	0.2705	-0.1407	-0.1298
53			Qhd.tamu.2D.151	2D	150.692	HD	6.3201	9.2675	8.733	0.5345	2.9402	2.8393	0.101	-0.353	Duster	0.353	9	110	107.5	111.5	chr2D_108920528	G/A	G	chr2D_171955791	A/G	A	Across all envs	HD_17BMS_18BI_18BSP100_18DMS_18BMS_19BSP100	8.1985	-0.0525	-0.0253	-0.0228	0.1222	0.0504	-0.0721
53			Qklen.tamu.2D.193	2D	192.63	KLEN	6.308	9.5854	7.3491	2.2363	2.6535	1.9043	0.7492	0.0287	TAM 112	0.0287	9	113	111.5	113.5	chr2D_132191182	C/T	C	chr2D_209128871	T/C	T	Across all envs	KLEN_18BI_18BSP100_18DMS_18BMS_19BSP100_19BMS	5.1128	0.0164	-0.0234	0.0274	0.0052	-0.0096	-0.016
53			Qklen.tamu.2D.193	2D	192.63	KLEN	4.0962	13.4037	11.7928	1.611	7.2382	4.646	2.5921	0.0463	TAM 112	0.0463	9	113	111.5	113.5	chr2D_132191182	C/T	C	chr2D_209128871	T/C	T	AcrossMEs	KLEN_ME1_ME2	1.1818	-0.0346	0.0346
53			Qklen.tamu.2D.193	2D	192.63	KLEN	3.4164	4.9337			7.2535			0.0671	TAM 112	0.0671	9	113	111.5	113.5	chr2D_132191182	C/T	C	chr2D_209128871	T/C	T	IndEnv	KLEN_18BI
53			Qklen.tamu.2D.193	2D	192.63	KLEN	4.1204	4.3578	4.2902	0.0676	3.394	3.3295	0.0645	0.0398	TAM 112	0.0398	9	113	111.5	114.5	chr2D_132191182	C/T	C	chr2D_209128871	T/C	T	WithinMEs	KLEN_ME1_18BI_18BMS	4.2226	0.0055	-0.0055
53			Qperi.tamu.2D.144	2D	143.715	PERI	3.4164	5.7239			8.0436			0.1861	TAM 112	0.1861	9	112	111.5	113.5	chr2D_132191182	C/T	C	chr2D_209128871	T/C	T	IndEnv	PERI_18BI
53			Qperi.tamu.2D.193	2D	192.63	PERI	6.2357	13.0896	7.1874	5.9022	4.2882	2.6284	1.6597	0.0757	TAM 112	0.0757	9	113	112.5	113.5	chr2D_132191182	C/T	C	chr2D_209128871	T/C	T	Across all envs	PERI_18BI_18BSP100_18DMS_18BMS_19BSP100_19BMS	1.2852	0.0965	-0.0529	-0.0376	0.0702	-0.0249	-0.0512
53			Qperi.tamu.2D.193	2D	192.63	PERI	3.4023	6.9675			6.4867			0.1474	TAM 112	0.1474	9	113	112.5	114.5	chr2D_132191182	C/T	C	chr2D_209128871	T/C	T	IndEnv	PERI_18BMS
54			Qkwid.tamu.2D.338	2D	337.583	KWID	3.4102	4.3302			4.9368			-0.0207	Duster	0.0207	9	115	113.5	115.5	chr2D_209128871	T/C	T	chr2D_358728290	A/G	A	IndEnv	KWID_18BSP100
55			Qtkw.tamu.2D.564	2D	563.948	TKW	7.6224	10.3157	2.2245	8.0912	3.5811	0.9448	2.6363	0.1565	TAM 112	0.1565	9	133	132.5	133	chr2D_555805070	C/T	C	chr2D_566842732	G/A	G	Across all envs	TKW_17BSP100_17BSP67_17BMS_18BI_18BSP100_18DMS_18BMS_19BSP100_19BMS	-5.8667	0.1949	-0.1949	0.621	-0.0919	-0.1658	-0.1627	0.1602	-0.1871	-0.1738
55			Qtkw.tamu.2D.564	2D	563.948	TKW	3.4131	4.0431			11.4653			0.84	TAM 112	0.84	9	133	131.5	133	chr2D_555805070	C/T	C	chr2D_566842732	G/A	G	IndEnv	TKW_17BMS
55			Qtkw.tamu.2D.564	2D	563.948	TKW	5.3172	8.9727	2.9979	5.9747	7.0446	2.798	4.2467	0.2719	TAM 112	0.2719	9	133	132.5	133	chr2D_555805070	C/T	C	chr2D_566842732	G/A	G	WithinMEs	TKW_ME1_17BSP100_17BSP67_17BMS_19BSP100	-2.9768	0.0874	-0.3039	0.5117	-0.2952
56			Qkwid.tamu.2D.602	2D	601.878	KWID	6.2868	7.4454	5.3594	2.086	5.2277	3.9139	1.3137	0.0116	TAM 112	0.0116	10	21	20.5	21.5	chr2D_601966501	G/C	G	chr2D_601253088	G/A	G	Across all envs	KWID_18BI_18BSP100_18DMS_18BMS_19BSP100_19BMS	3.2734	-0.0012	-0.0046	-0.0056	0.0001	0.0144	-0.003
56			Qkwid.tamu.2D.602	2D	601.878	KWID	3.4251	3.8217			6.174			0.0259	TAM 112	0.0259	10	21	20.5	21.5	chr2D_601966501	G/C	G	chr2D_601253088	G/A	G	IndEnv	KWID_19BSP100
56			Qkwid.tamu.2D.602	2D	601.878	KWID	4.1659	4.668	4.4154	0.2526	7.1042	5.6761	1.428	0.0173	TAM 112	0.0173	10	21	20.5	21.5	chr2D_601966501	G/C	G	chr2D_601253088	G/A	G	WithinMEs	KWID_ME2_19BSP100_19BMS	4.1628	0.0087	-0.0087
57			Qtw.tamu.2D.606	2D	605.58	TW	3.4219	4.8226			7.4502			0.3303	TAM 112	0.3303	10	22	21.5	22.5	chr2D_606613088	G/A	G	chr2D_603539657	A/G	A	IndEnv	TW_17CH
58		9	Qklen.tamu.2D.612	2D	612.29	KLEN	4.0962	5.4042	2.0908	3.3134	1.4961	0.7527	0.7435	-0.0187	Duster	0.0187	10	23	22.5	23.5	chr2D_612289624	G/A	G	chr2D_612289566	C/T	C	AcrossMEs	KLEN_ME1_ME2	-1.2226	-0.0186	0.0186
58		9	Qph.tamu.2D.612	2D	612.29	PH	6.9703	12.4543	8.0428	4.4115	3.3295	2.0957	1.2338	0.5986	TAM 112	0.5986	10	24	23.5	24.5	chr2D_612289678	T/C	T	chr2D_612289560	G/A	G	Across all envs	PH_17BSP100_17BMS_18BI_18BSP100_18DMS_18BMS_19BSP100_19BMS	3.6313	0.0374	-0.2838	-0.5735	-0.346	0.0827	-0.2867	0.9397	0.4302
58		9	Qph.tamu.2D.612	2D	612.29	PH	3.4251	7.1818			7.2841			1.5441	TAM 112	1.5441	10	24	23.5	24.5	chr2D_612289678	T/C	T	chr2D_612289560	G/A	G	IndEnv	PH_19BSP100
59	9		Qph.tamu.2D.620	2D	619.654	PH	3.4164	7.313			7.6344			1.7223	TAM 112	1.7223	10	15	12.5	16.5	chr2D_620685649	T/G	T	chr2D_619541354	G/A	G	IndEnv	PH_18BI
59	9		Qph.tamu.2D.620	2D	619.947	PH	6.9703	12.4432	9.3809	3.0624	3.5053	2.3345	1.1708	0.6342	TAM 112	0.6342	10	14	12.5	16.5	chr2D_620685649	T/G	T	chr2D_619541354	G/A	G	Across all envs	PH_17BSP100_17BMS_18BI_18BSP100_18DMS_18BMS_19BSP100_19BMS	6.3185	-0.0424	-0.3251	0.9297	-0.3687	0.1454	-0.3736	-0.3978	0.4325
59	9		Qph.tamu.2D.620	2D	620.24	PH	3.4073	3.5928			4.5241			1.4469	TAM 112	1.4469	10	13	11.5	15.5	chr2D_620685649	T/G	T	chr2D_619541354	G/A	G	IndEnv	PH_19BMS
60			Qyld.tamu.3A.486	3A	486.252	YLD	7.9504	9.27	6.1826	3.0874	4.5248	3.6927	0.832	-3.7837	Duster	3.7837	12	15	13.5	19.5	chr3A_481086680	C/T	C	chr3A_652833032	G/T	G	Across all envs	YLD_17CH_17BMS_17RRD_18BI_18BSP100_18DMS_18NFD_19BSP100_19BMS_19RRD	3.952	-0.4164	0.4365	-2.0972	1.0293	-2.2388	-3.0997	1.754	2.4663	1.4763	0.6896
61			Qshdw.tamu.3A.607	3A	606.569	SHDW	3.4073	4.9974			7.907			-34.7474	Duster	34.7474	12	30	21.5	36.5	chr3A_481086680	C/T	C	chr3A_652833032	G/T	G	IndEnv	SHDW_19BMS
61			Qshdw.tamu.3A.623	3A	622.611	SHDW	4.7186	4.749	1.8608	2.8882	4.8316	1.6387	3.1929	-9.0919	Duster	9.0919	12	32	19.5	36.5	chr3A_481086680	C/T	C	chr3A_652833032	G/T	G	Across all envs	SHDW_18BMS_19BSP100_19BMS	-1.274	13.7983	3.0406	-16.8389
62	10		Qklen.tamu.3A.664	3A	664.03	KLEN	3.4251	3.746			4.9532			-0.0508	Duster	0.0508	12	43	41.5	44.5	chr3A_659529719	C/T	C	chr3A_667351688	G/A	G	IndEnv	KLEN_19BSP100
62	10		Qklen.tamu.3A.667	3A	667.3	KLEN	6.308	46.368	34.5291	11.839	18.458	9.7304	8.7276	-0.0646	Duster	0.0646	12	44	43.5	44.5	chr3A_667351688	G/A	G	chr3A_667198746	C/T	C	Across all envs	KLEN_18BI_18BSP100_18DMS_18BMS_19BSP100_19BMS	22.691	0.0393	0.0175	0.0416	0.021	0.0155	-0.1349
62	10		Qklen.tamu.3A.667	3A	667.3	KLEN	4.0962	56.4681	39.8771	16.591	33.5859	20.0828	13.5031	-0.096	Duster	0.096	12	44	43.5	44.5	chr3A_667351688	G/A	G	chr3A_667198746	C/T	C	AcrossMEs	KLEN_ME1_ME2	23.2861	-0.0787	0.0787
62	10		Qklen.tamu.3A.667	3A	667.3	KLEN	3.4073	34.1825			28.6292			-0.2041	Duster	0.2041	12	44	43.5	44.5	chr3A_667351688	G/A	G	chr3A_667198746	C/T	C	IndEnv	KLEN_19BMS
62	10		Qklen.tamu.3A.667	3A	667.3	KLEN	3.4102	3.9227			4.0343			-0.0475	Duster	0.0475	12	44	43.5	44.5	chr3A_667351688	G/A	G	chr3A_667198746	C/T	C	IndEnv	KLEN_18BSP100
62	10		Qklen.tamu.3A.667	3A	667.3	KLEN	4.1479	37.8197	36.218	1.6017	28.094	20.5623	7.5317	-0.1246	Duster	0.1246	12	44	43.5	44.5	chr3A_667351688	G/A	G	chr3A_667198746	C/T	C	WithinMEs	KLEN_ME2_19BSP100_19BMS	34.6163	0.0754	-0.0754
62			Qperi.tamu.3A.667	3A	667.3	PERI	6.2357	43.3228	21.2968	22.026	25.4366	7.9301	17.5065	-0.131	Duster	0.131	12	44	43.5	44.5	chr3A_667351688	G/A	G	chr3A_667198746	C/T	C	Across all envs	PERI_18BI_18BSP100_18DMS_18BMS_19BSP100_19BMS	-0.7292	0.1049	0.1137	0.094	0.0728	0.0468	-0.4323
62			Qperi.tamu.3A.667	3A	667.3	PERI	3.4073	41.6993			28.6884			-0.5875	Duster	0.5875	12	44	43.5	44.5	chr3A_667351688	G/A	G	chr3A_667198746	C/T	C	IndEnv	PERI_19BMS
63			Qspm.tamu.3B.56	3B	55.731	SPM	7.5493	9.6538	3.8779	5.7759	4.7247	1.7994	2.9253	10.8069	TAM 112	10.8069	15	0	0	0.5	chr3B_55731020	G/A	G	chr3B_55515071	A/G	A	Across all envs	SPM_17BSP100_17BSP67_17BMS_18BI_18BSP100_18DMS_18BMS_19BSP100_19BMS	-1.898	-5.7976	-7.4259	36.9315	-1.3242	-11.2118	-4.8879	5.7182	-6.1076	-5.8947
63			Qspm.tamu.3B.56	3B	55.731	SPM	3.4131	9.3801			12.5185			65.5382	TAM 112	65.5382	15	0	0	0.5	chr3B_55731020	G/A	G	chr3B_55515071	A/G	A	IndEnv	SPM_17BMS
63			Qspm.tamu.3B.56	3B	55.731	SPM	4.6724	9.0229	6.1981	2.8248	6.7969	4.6639	2.1331	24.5821	TAM 112	24.5821	15	0	0	0.5	chr3B_55731020	G/A	G	chr3B_55515071	A/G	A	WithinMEs	SPM_ME2_17BMS_18BI_18BMS	3.3733	23.1563	-15.0993	-8.057
64			Qkps.tamu.3B.196	3B	195.627	KPS	3.4251	4.2692			8.4005			0.7378	TAM 112	0.7378	15	16	15.5	16.5	chr3B_250143279	C/G	C	chr3B_189487167	T/A	T	IndEnv	KPS_19BSP100
65			Qyld.tamu.3B.416	3B	416.134	YLD	3.4251	3.8425			5.274			8.2626	TAM 112	8.2626	15	24	23.5	24.5	chr3B_415918957	C/G	C	chr3B_417378682	T/A	T	IndEnv	YLD_19BSP100
66			Qspm.tamu.3B.591	3B	591.324	SPM	7.5493	7.8096	2.0566	5.7529	3.672	0.9359	2.7361	-7.7732	Duster	7.7732	15	54	53.5	55.5	chr3B_610752596	C/G	C	chr3B_586750533	G/A	G	Across all envs	SPM_17BSP100_17BSP67_17BMS_18BI_18BSP100_18DMS_18BMS_19BSP100_19BMS	-3.6963	1.2039	-3.7797	-31.3651	-0.8446	7.5501	-7.8792	14.1464	5.4553	15.513
66			Qspm.tamu.3B.591	3B	591.324	SPM	3.4131	6.4814			7.9872			-52.1441	Duster	52.1441	15	54	53.5	55.5	chr3B_610752596	C/G	C	chr3B_586750533	G/A	G	IndEnv	SPM_17BMS
66			Qspm.tamu.3B.591	3B	591.324	SPM	4.6724	5.9125	2.0187	3.8938	4.274	1.4915	2.7825	-13.8647	Duster	13.8647	15	54	53.5	55.5	chr3B_610752596	C/G	C	chr3B_586750533	G/A	G	WithinMEs	SPM_ME2_17BMS_18BI_18BMS	-1.8751	-25.3419	5.1707	20.1712
67			Qarea.tamu.3B.817	3B	816.554	AREA	6.134	6.158	3.5127	2.6453	2.5884	1.2539	1.3345	-0.0617	Duster	0.0617	16	23	21.5	23.5	chr3B_814451364	G/A	G	chr3B_817018146	A/G	A	Across all envs	AREA_18BI_18BSP100_18DMS_18BMS_19BSP100_19BMS	0.8674	-0.1136	0.0234	-0.0374	0.0324	0.0917	0.0035
67			Qarea.tamu.3B.817	3B	816.554	AREA	3.4164	3.9647			5.0147			-0.1814	Duster	0.1814	16	23	21.5	24.5	chr3B_814451364	G/A	G	chr3B_817018146	A/G	A	IndEnv	AREA_18BI
67			Qkwid.tamu.3B.813	3B	813.358	KWID	4.0599	5.327	5.0209	0.3061	2.3421	2.1088	0.2333	-0.0145	Duster	0.0145	16	20	19.5	20.5	chr3B_811063972	A/G	A	chr3B_814372706	A/T	A	AcrossMEs	KWID_ME1_ME2	4.7148	0.0048	-0.0048
67			Qtkw.tamu.3B.814	3B	814.397	TKW	7.6224	7.6614	6.2616	1.3998	3.3343	2.5123	0.822	-0.2551	Duster	0.2551	16	21	19.5	23.5	chr3B_814450701	G/C	G	chr3B_814372614	C/T	C	Across all envs	TKW_17BSP100_17BSP67_17BMS_18BI_18BSP100_18DMS_18BMS_19BSP100_19BMS	4.8618	-0.0543	-0.0368	0.1688	0.2306	0.094	-0.0962	0.0868	-0.2344	-0.1585
68			Qkwid.tamu.3B.824	3B	823.889	KWID	4.0599	29.5728	24.968	4.6048	18.7567	12.2002	6.5565	-0.0349	Duster	0.0349	16	32	31.5	32	chr3B_823871910	A/T	A	chr3B_823906771	A/G	A	AcrossMEs	KWID_ME1_ME2	2.3632	0.0256	-0.0256
68			Qkwid.tamu.3B.824	3B	823.889	KWID	3.4073	4.6837			7.4558			-0.0224	Duster	0.0224	16	32	31.5	32	chr3B_823871910	A/T	A	chr3B_823906771	A/G	A	IndEnv	KWID_19BMS
68			Qkwid.tamu.3B.824	3B	823.889	KWID	4.1659	4.692	4.4056	0.2864	5.5638	5.554	0.0098	-0.0171	Duster	0.0171	16	32	31.5	32	chr3B_823871910	A/T	A	chr3B_823906771	A/G	A	WithinMEs	KWID_ME2_19BSP100_19BMS	4.1192	0.0007	-0.0007
69			Qkwid.tamu.3B.829	3B	829.385	KWID	4.0599	25.8476	12.4657	13.3819	16.417	5.588	10.8291	0.0237	TAM 112	0.0237	16	30	29.5	30.5	chr3B_829518227	C/T	C	chr3B_826229403	C/T	C	AcrossMEs	KWID_ME1_ME2	-0.9162	-0.0329	0.0329
70		10	Qarea.tamu.3D.586	3D	585.702	AREA	6.134	8.7992	4.9721	3.8271	2.7437	1.7915	0.9522	0.0738	TAM 112	0.0738	19	47	43.5	48.5	chr3D_585017950	A/G	A	chr3D_588202832	C/T	C	Across all envs	AREA_18BI_18BSP100_18DMS_18BMS_19BSP100_19BMS	1.145	0.0378	-0.011	-0.0591	0.0993	-0.0436	-0.0235
70		10	Qarea.tamu.3D.586	3D	585.702	AREA	3.4023	5.8228			4.0991			0.1767	TAM 112	0.1767	19	47	42.5	48.5	chr3D_585017950	A/G	A	chr3D_588202832	C/T	C	IndEnv	AREA_18BMS
70		10	Qhi.tamu.3D.590	3D	590.345	HI	3.4073	3.8276			8.7238			0.651	TAM 112	0.651	19	61	53.5	65.5	chr3D_588202832	C/T	C	chr3D_590806180	C/T	C	IndEnv	HI_19BMS
70		10	Qklen.tamu.3D.585	3D	584.657	KLEN	4.0962	4.9025	2.3957	2.5068	2.3681	0.8786	1.4895	0.0201	TAM 112	0.0201	19	46	39.5	48.5	chr3D_575110859	A/G	A	chr3D_585017950	A/G	A	AcrossMEs	KLEN_ME1_ME2	-0.1111	-0.0261	0.0261
70		10	Qperi.tamu.3D.586	3D	585.702	PERI	6.2357	11.8793	6.971	4.9083	3.5714	2.504	1.0674	0.0736	TAM 112	0.0736	19	47	46.5	48.5	chr3D_585017950	A/G	A	chr3D_588202832	C/T	C	Across all envs	PERI_18BI_18BSP100_18DMS_18BMS_19BSP100_19BMS	2.627	0.0285	0.0286	-0.0589	0.0699	-0.0064	-0.0618
70		10	Qperi.tamu.3D.587	3D	587.011	PERI	3.4023	6.8967			6.3674			0.1456	TAM 112	0.1456	19	48	46.5	48.5	chr3D_585017950	A/G	A	chr3D_588202832	C/T	C	IndEnv	PERI_18BMS
70		10	Qshdw.tamu.3D.586	3D	585.702	SHDW	4.7186	8.1403	7.2115	0.9287	8.1777	6.5578	1.62	18.1799	TAM 112	18.1799	19	47	46.5	48.5	chr3D_585017950	A/G	A	chr3D_588202832	C/T	C	Across all envs	SHDW_18BMS_19BSP100_19BMS	6.2828	-5.7067	-7.0484	12.7551
70		10	Qshdw.tamu.3D.586	3D	585.702	SHDW	3.4073	6.322			7.2812			33.334	TAM 112	33.334	19	47	46.5	48.5	chr3D_585017950	A/G	A	chr3D_588202832	C/T	C	IndEnv	SHDW_19BMS
70		10	Qshgw.tamu.3D.588	3D	588.219	SHGW	7.5032	7.6094	4.7031	2.9062	3.1666	2.3784	0.7883	8.7421	TAM 112	8.7421	19	49	47.5	51.5	chr3D_588202832	C/T	C	chr3D_590806180	C/T	C	Across all envs	SHGW_17BSP100_17BSP67_17BMS_18BI_18BSP100_18DMS_18BMS_19BSP100_19BMS	1.7969	12.2609	0.2173	-6.0711	-4.2368	-1.0265	-1.4577	-3.0622	0.1835	3.1926
70		10	Qshgw.tamu.3D.588	3D	588.219	SHGW	3.4015	3.4716			5.9342			21.8155	TAM 112	21.8155	19	49	46.5	53.5	chr3D_588202832	C/T	C	chr3D_590806180	C/T	C	IndEnv	SHGW_17BSP100
71	11	11	Qarea.tamu.4A.84	4A	83.7908	AREA	6.134	14.5531	9.2078	5.3453	6.197	3.3627	2.8343	-0.1013	Duster	0.1013	20	26	24.5	26.5	chr4A_30316423	G/C	G	chr4A_90524634	C/G	C	Across all envs	AREA_18BI_18BSP100_18DMS_18BMS_19BSP100_19BMS	3.8625	0.1009	0.0948	-0.1506	0.0249	-0.0941	0.0241
71	11	11	Qarea.tamu.4A.84	4A	83.7908	AREA	3.4251	6.5348			5.5489			-0.2109	Duster	0.2109	20	26	24.5	26.5	chr4A_30316423	G/C	G	chr4A_90524634	C/G	C	IndEnv	AREA_19BSP100
71	11	11	Qarea.tamu.4A.84	4A	83.7908	AREA	3.3862	4.1277			6.2936			-0.2409	Duster	0.2409	20	26	22.5	26.5	chr4A_30316423	G/C	G	chr4A_90524634	C/G	C	IndEnv	AREA_18DMS
71	11	11	Qklen.tamu.4A.84	4A	83.7908	KLEN	6.308	8.404	5.615	2.789	2.0822	1.4365	0.6457	-0.0249	Duster	0.0249	20	26	23.5	27.5	chr4A_30316423	G/C	G	chr4A_90524634	C/G	C	Across all envs	KLEN_18BI_18BSP100_18DMS_18BMS_19BSP100_19BMS	2.826	0.0071	0.0087	0.0255	-0.0007	-0.0262	-0.0144
71	11	11	Qklen.tamu.4A.84	4A	83.7908	KLEN	4.0962	7.4222	2.5257	4.8965	2.0783	0.9156	1.1627	-0.0205	Duster	0.0205	20	26	22.5	26.5	chr4A_30316423	G/C	G	chr4A_90524634	C/G	C	AcrossMEs	KLEN_ME1_ME2	-2.378	-0.0231	0.0231
71	11	11	Qklen.tamu.4A.84	4A	83.7908	KLEN	3.4251	4.0952			5.5581			-0.0539	Duster	0.0539	20	26	22.5	26.5	chr4A_30316423	G/C	G	chr4A_90524634	C/G	C	IndEnv	KLEN_19BSP100
71	11	11	Qklen.tamu.4A.84	4A	83.7908	KLEN	4.1479	6.3895	6.2209	0.1686	2.8681	2.8191	0.049	-0.0462	Duster	0.0462	20	26	22.5	26.5	chr4A_30316423	G/C	G	chr4A_90524634	C/G	C	WithinMEs	KLEN_ME2_19BSP100_19BMS	6.523	-0.0061	0.0061
71	11	11	Qklen.tamu.4A.91	4A	90.5046	KLEN	3.3862	3.864			6.6047			-0.057	Duster	0.057	20	27	26.5	27.5	chr4A_90524731	G/A	G	chr4A_90421514	T/C	T	IndEnv	KLEN_18DMS
71		11	Qkps.tamu.4A.91	4A	90.5046	KPS	4.1242	4.4168	3.7088	0.708	4.5593	3.7091	0.8503	0.3522	TAM 112	0.3522	20	27	26.5	27.5	chr4A_90524731	G/A	G	chr4A_90421514	T/C	T	AcrossMEs	KPS_ME1_ME2	3.8	0.1687	-0.1687
71	11	11	Qperi.tamu.4A.84	4A	83.7908	PERI	6.2357	10.0717	6.8144	3.2573	3.848	2.4013	1.4467	-0.0722	Duster	0.0722	20	26	23.5	26.5	chr4A_30316423	G/C	G	chr4A_90524634	C/G	C	Across all envs	PERI_18BI_18BSP100_18DMS_18BMS_19BSP100_19BMS	3.5571	-0.0109	-0.0044	0.0665	0.0765	-0.0759	-0.0518
71	11	11	Qperi.tamu.4A.84	4A	83.7908	PERI	3.4251	4.0863			6.525			-0.1576	Duster	0.1576	20	26	23.5	26.5	chr4A_30316423	G/C	G	chr4A_90524634	C/G	C	IndEnv	PERI_19BSP100
71	11	11	Qperi.tamu.4A.84	4A	83.7908	PERI	3.4073	3.744			1.4975			-0.1345	Duster	0.1345	20	26	19.5	26.5	chr4A_30316423	G/C	G	chr4A_90524634	C/G	C	IndEnv	PERI_19BMS
71	11	11	Qperi.tamu.4A.91	4A	90.5046	PERI	3.3862	4.7866			7.7197			-0.178	Duster	0.178	20	27	26.5	27.5	chr4A_90524731	G/A	G	chr4A_90421514	T/C	T	IndEnv	PERI_18DMS
71	11	11	Qtkw.tamu.4A.84	4A	83.7908	TKW	3.4251	4.3805			5.968			-0.7613	Duster	0.7613	20	26	23.5	26.5	chr4A_30316423	G/C	G	chr4A_90524634	C/G	C	IndEnv	TKW_19BSP100
71	11	11	Qtkw.tamu.4A.84	4A	83.7908	TKW	3.3862	4.0439			5.6515			-0.798	Duster	0.798	20	26	22.5	26.5	chr4A_30316423	G/C	G	chr4A_90524634	C/G	C	IndEnv	TKW_18DMS
71	11	11	Qtkw.tamu.4A.84	4A	83.7908	TKW	3.4073	4.6466			6.2748			-0.6884	Duster	0.6884	20	26	21.5	26.5	chr4A_30316423	G/C	G	chr4A_90524634	C/G	C	IndEnv	TKW_19BMS
71	11	11	Qtkw.tamu.4A.84	4A	83.7908	TKW	4.8086	6.4113	5.9298	0.4815	4.9096	4.1906	0.719	-0.4424	Duster	0.4424	20	26	22.5	26.5	chr4A_30316423	G/C	G	chr4A_90524634	C/G	C	WithinMEs	TKW_ME2_18BI_18BMS_19BMS	5.4483	-0.003	0.226	-0.2229
71	11	11	Qtkw.tamu.4A.91	4A	90.5046	TKW	7.6224	19.0159	12.0587	6.9572	8.2158	5.0272	3.1885	-0.362	Duster	0.362	20	27	26.5	27.5	chr4A_90524731	G/A	G	chr4A_90421514	T/C	T	Across all envs	TKW_17BSP100_17BSP67_17BMS_18BI_18BSP100_18DMS_18BMS_19BSP100_19BMS	5.115	-0.2009	-0.4049	0.241	-0.085	0.0171	-0.4392	0.1443	0.3671	0.3603
71	11	11	Qtkw.tamu.4A.91	4A	90.5046	TKW	3.4709	4.8309			2.75			-0.6855	Duster	0.6855	20	27	26.5	27.5	chr4A_90524731	G/A	G	chr4A_90421514	T/C	T	IndEnv	TKW_17BSP67
71	11	11	Qtkw.tamu.4A.91	4A	90.5046	TKW	3.4015	3.682			3.3808			-0.5633	Duster	0.5633	20	27	26.5	27.5	chr4A_90524731	G/A	G	chr4A_90421514	T/C	T	IndEnv	TKW_17BSP100
71	11	11	Qtkw.tamu.4A.91	4A	90.5046	TKW	5.3172	10.3138	5.5162	4.7976	8.659	4.9195	3.7395	-0.3616	Duster	0.3616	20	27	26.5	27.5	chr4A_90524731	G/A	G	chr4A_90421514	T/C	T	WithinMEs	TKW_ME1_17BSP100_17BSP67_17BMS_19BSP100	0.7186	-0.2014	-0.4059	0.2409	0.3664
72			Qarea.tamu.4A.122	4A	122.332	AREA	6.134	7.605	4.5271	3.0779	2.736	1.6617	1.0744	-0.071	Duster	0.071	20	28	27.5	32.5	chr4A_117705530	T/C	T	chr4A_601241599	A/C	A	Across all envs	AREA_18BI_18BSP100_18DMS_18BMS_19BSP100_19BMS	1.4492	-0.0802	-0.0554	0.068	0.0029	0.0733	-0.0086
72			Qkwid.tamu.4A.122	4A	122.332	KWID	4.0599	7.8119	6.9312	0.8808	3.6316	3.004	0.6277	-0.0173	Duster	0.0173	20	28	27.5	32.5	chr4A_117705530	T/C	T	chr4A_601241599	A/C	A	AcrossMEs	KWID_ME1_ME2	6.54	0.0079	-0.0079
72			Qkwid.tamu.4A.160	4A	159.886	KWID	6.2868	12.0585	10.0815	1.977	8.331	7.1184	1.2127	-0.0155	Duster	0.0155	20	29	27.5	32.5	chr4A_117705530	T/C	T	chr4A_601241599	A/C	A	Across all envs	KWID_18BI_18BSP100_18DMS_18BMS_19BSP100_19BMS	8.145	-0.0013	0.0085	-0.0072	0.0083	-0.0014	-0.007
72			Qkwid.tamu.4A197	4A	197.441	KWID	3.4073	4.2362			7.7103			-0.0228	Duster	0.0228	20	30	27.5	36.5	chr4A_117705530	T/C	T	chr4A_601241599	A/C	A	IndEnv	KWID_19BMS
72			Qkwid.tamu.4A197	4A	197.441	KWID	4.1659	6.9554	6.1908	0.7646	8.4931	8.3588	0.1343	-0.0209	Duster	0.0209	20	30	27.5	35.5	chr4A_117705530	T/C	T	chr4A_601241599	A/C	A	WithinMEs	KWID_ME2_19BSP100_19BMS	5.4262	0.0027	-0.0027
72			Qperi.tamu.4A197	4A	197.441	PERI	3.4023	4.8141			5.1196			-0.1306	Duster	0.1306	20	30	27.5	34.5	chr4A_117705530	T/C	T	chr4A_601241599	A/C	A	IndEnv	PERI_18BMS
72			Qtkw.tamu.4A.160	4A	159.886	TKW	4.2771	6.4548	3.2945	3.1603	3.8557	2.1542	1.7015	-0.3266	Duster	0.3266	20	29	27.5	33.5	chr4A_117705530	T/C	T	chr4A_601241599	A/C	A	AcrossMEs	TKW_ME1_ME2	0.1342	0.2902	-0.2902
73			Qyld.tamu.4A.612	4A	612.042	YLD	7.9504	8.1587	3.2808	4.8779	3.7331	1.9942	1.7389	-2.7704	Duster	2.7704	20	53	51.5	53.5	chr4A_611274802	G/A	G	chr4A_612444080	G/T	G	Across all envs	YLD_17CH_17BMS_17RRD_18BI_18BSP100_18DMS_18NFD_19BSP100_19BMS_19RRD	-1.5971	0.0991	3.6251	1.4142	-2.0375	0.9739	-0.7779	2.5353	-6.2475	0.7193	-0.3041
73			Qyld.tamu.4A.612	4A	612.042	YLD	3.4251	4.8579			6.8587			-9.3928	Duster	9.3928	20	53	51.5	53.5	chr4A_611274802	G/A	G	chr4A_612444080	G/T	G	IndEnv	YLD_19BSP100
73			Qyld.tamu.4A.612	4A	612.042	YLD	4.7422	5.4713	3.3586	2.1127	4.6818	3.634	1.0478	-5.3312	Duster	5.3312	20	53	51.5	53.5	chr4A_611274802	G/A	G	chr4A_612444080	G/T	G	WithinMEs	YLD_ME1_18BI_19BSP100_19BMS	1.2459	0.4821	-3.7221	3.24
74			Qtw.tamu.4A.641	4A	641.15	TW	3.4219	5.3973			8.1429			-0.3435	Duster	0.3435	20	80	79.5	80.5	chr4A_639058479	G/A	G	chr4A_641357261	T/C	T	IndEnv	TW_17CH
75			Qhd.tamu.4B.12	4B	11.9866	HD	3.4102	3.4572			3.385			0.6128	TAM 112	0.6128	21	0	0	0.5	chr4B_11986573	A/G	A	chr4B_12615686	A/G	A	IndEnv	HD_18BSP100
76		12	Qhi.tamu.4D.48	4D	47.5557	HI	7.5034	8.7046	5.0559	3.6487	4.1489	2.593	1.5559	-0.3231	Duster	0.3231	23	0	0	1.5	chr4D_47555744	T/G	T	chr4D_61853616	A/C	A	Across all envs	HI_17BSP100_17BSP67_17BMS_18BI_18BSP100_18DMS_18BMS_19BSP100_19BMS	1.472	-0.2931	-0.038	0.2522	-0.5066	0.2838	-0.0483	0.2588	0.0118	0.0794
76		12	Qhi.tamu.4D.48	4D	47.5557	HI	3.4164	3.6594			8.0022			-0.8305	Duster	0.8305	23	0	0	1.5	chr4D_47555744	T/G	T	chr4D_61853616	A/C	A	IndEnv	HI_18BI
76		12	Qhi.tamu.4D.48	4D	47.5557	HI	4.1505	4.4152	4.2674	0.1478	11.1587	8.5971	2.5615	-0.5368	Duster	0.5368	23	0	0	1.5	chr4D_47555744	T/G	T	chr4D_61853616	A/C	A	WithinMEs	HI_ME1_18BI_19BMS	4.1196	-0.293	0.293
76		12	Qyld.tamu.4D.48	4D	47.5557	YLD	4.7346	9.5437	5.0419	4.5018	30.7201	8.4393	22.2808	-4.4118	Duster	4.4118	23	0	0	1.5	chr4D_47555744	T/G	T	chr4D_61853616	A/C	A	AcrossMEs	YLD_ME1_ME2_ME3	0.541	-10.0992	4.2851	5.8141
76		12	Qyld.tamu.4D.48	4D	47.5557	YLD	3.4073	5.2333			8.5967			-11.05	Duster	11.05	23	0	0	1.5	chr4D_47555744	T/G	T	chr4D_61853616	A/C	A	IndEnv	YLD_19BMS
77			Qscw.tamu.4D.112	4D	111.668	SCW	3.3862	4.8036			11.7429			0.109	TAM 112	0.109	23	3	1.5	4.5	chr4D_75795465	G/A	G	chr4D_161374578	G/A	G	IndEnv	SCW_18DMS
77		13	Qspm.tamu.4D.64	4D	64.242	SPM	7.5493	10.3613	7.751	2.6104	5.0013	3.5108	1.4905	-15.0518	Duster	15.0518	23	2	1.5	3.5	chr4D_61853616	A/C	A	chr4D_75795465	G/A	G	Across all envs	SPM_17BSP100_17BSP67_17BMS_18BI_18BSP100_18DMS_18BMS_19BSP100_19BMS	5.146	-0.205	12.7126	-6.6953	10.939	4.875	-22.656	1.5217	-0.191	-0.301
77		13	Qspm.tamu.4D.64	4D	64.242	SPM	4.6187	9.9645	5.2454	4.7191	8.5459	6.0914	2.4544	-13.3862	Duster	13.3862	23	2	1.5	2.5	chr4D_61853616	A/C	A	chr4D_75795465	G/A	G	AcrossMEs	SPM_ME1_ME2_ME3	0.5263	-7.2597	11.923	-4.6633
77			Qspm.tamu.4D.139	4D	138.501	SPM	7.5493	10.8237	7.3354	3.4883	3.8537	3.2965	0.5572	-14.584	Duster	14.584	23	5	4.5	5.5	chr4D_134550479	A/C	A	chr4D_144107193	G/C	G	Across all envs	SPM_17BSP100_17BSP67_17BMS_18BI_18BSP100_18DMS_18BMS_19BSP100_19BMS	3.8471	0.3306	-8.2006	-4.3134	12.1376	5.4821	-6.9805	-1.7618	2.8646	0.4416
77			Qspm.tamu.4D.139	4D	138.501	SPM	4.1308	4.7036	4.6611	0.0425	6.3881	6.0685	0.3197	-18.72	Duster	18.72	23	5	4.5	5.5	chr4D_134550479	A/C	A	chr4D_144107193	G/C	G	WithinMEs	SPM_ME3_17BSP100_17BSP67	4.6186	4.2965	-4.2965
77		13	Qyld.tamu.4D.64	4D	64.242	YLD	7.9504	15.6777	5.3677	10.3101	10.4195	3.3569	7.0626	-3.5947	Duster	3.5947	23	2	1.5	2.5	chr4D_61853616	A/C	A	chr4D_75795465	G/A	G	Across all envs	YLD_17CH_17BMS_17RRD_18BI_18BSP100_18DMS_18NFD_19BSP100_19BMS_19RRD	-4.9424	3.3947	5.0041	0.6559	-6.8645	4.8051	-4.6765	3.698	-10.7276	3.566	1.1448
77		13	Qyld.tamu.4D.64	4D	64.242	YLD	3.4251	10.5696			15.7637			-14.2424	Duster	14.2424	23	2	1.5	3.5	chr4D_61853616	A/C	A	chr4D_75795465	G/A	G	IndEnv	YLD_19BSP100
77		13	Qyld.tamu.4D.64	4D	64.242	YLD	4.7422	13.4376	7.8265	5.6111	13.4024	8.7489	4.6535	-8.2726	Duster	8.2726	23	2	1.5	2.5	chr4D_61853616	A/C	A	chr4D_75795465	G/A	G	WithinMEs	YLD_ME1_18BI_19BSP100_19BMS	2.2154	-2.1821	-6.0525	8.2346
78			Qscw.tamu.4D159	4D	159.289	SCW	7.5974	13.2071	11.521	1.6862	6.6184	4.0349	2.5834	0.0346	TAM 112	0.0346	23	4	2.5	4.5	chr4D_75795465	G/A	G	chr4D_161374578	G/A	G	Across all envs	SCW_17BSP100_17BSP67_17BMS_18BI_18BSP100_18DMS_18BMS_19BSP100_19BMS	9.8348	-0.0309	-0.0339	0.0015	-0.0206	-0.0134	0.0609	0.0099	0.0161	0.0105
78			Qtw.tamu.4D159	4D	159.289	TW	3.4073	4.1704			6.5336			-0.2757	Duster	0.2757	23	4	2.5	4.5	chr4D_75795465	G/A	G	chr4D_161374578	G/A	G	IndEnv	TW_19BMS
79		14	Qklen.tamu.4D.349	4D	349.416	KLEN	4.0962	4.9982	4.2834	0.7148	1.5926	1.5646	0.028	-0.0268	Duster	0.0268	23	6	5.5	7.5	chr4D_339869244	T/C	T	chr4D_438112013	T/C	T	AcrossMEs	KLEN_ME1_ME2	3.5686	-0.0036	0.0036
79		14	Qklen.tamu.4D.404	4D	404.411	KLEN	6.308	7.0149	6.406	0.609	2.1594	1.6416	0.5178	-0.0265	Duster	0.0265	23	7	5.5	8.5	chr4D_339869244	T/C	T	chr4D_438112013	T/C	T	Across all envs	KLEN_18BI_18BSP100_18DMS_18BMS_19BSP100_19BMS	5.797	-0.0315	0.0103	-0.0017	0.0106	0.0107	0.0016
79		14	Qscw.tamu.4D.349	4D	349.416	SCW	7.5974	10.3861	5.8709	4.5152	3.166	2.0043	1.1617	0.0244	TAM 112	0.0244	23	6	5.5	7.5	chr4D_339869244	T/C	T	chr4D_438112013	T/C	T	Across all envs	SCW_17BSP100_17BSP67_17BMS_18BI_18BSP100_18DMS_18BMS_19BSP100_19BMS	1.3557	0.0203	-0.0262	0.006	-0.014	-0.0029	-0.0309	0.0138	0.0216	0.0122
80			Qklen.tamu.5A.572	5A	572.317	KLEN	3.4102	4.7208			4.7989			-0.0521	Duster	0.0521	25	2	1.5	2.5	chr5A_570718644	A/G	A	chr5A_572832639	T/G	T	IndEnv	KLEN_18BSP100
80			Qshdw.tamu.5A.2	5A	1.72628	SHDW	3.4073	3.7087			4.085			-24.9654	Duster	24.9654	24	0	0	3.5	chr5A_1726277	T/C	T	chr5A_2653971	A/T	A	IndEnv	SHDW_19BMS
81			Qtw.tamu.5A.632	5A	631.855	TW	6.1414	6.1742	3.3073	2.8669	3.3311	2.2136	1.1175	2.21	TAM 112	2.21	25	38	35.5	39.5	chr5A_631682129	T/C	T	chr5A_633284206	C/T	C	Across all envs	TW_17CH_17RRD_18NFD_19BSP100_19BMS_19RRD	0.4404	-1.0009	1.8233	0.3054	-2.9483	0.8011	1.0194
82			Qspm.tamu.5B.3	5B	2.7932	SPM	4.6187	5.0334	3.4644	1.5691	5.0875	3.955	1.1325	-10.7881	Duster	10.7881	26	0	0	2.5	chr5B_2793197	A/G	A	chr5B_6210335	C/A	C	AcrossMEs	SPM_ME1_ME2_ME3	1.8953	6.4599	1.0934	-7.5533
83			Qhd.tamu.5B.682	5B	681.627	HD	6.3201	7.0795	5.9478	1.1317	2.5675	1.9759	0.5916	-0.2938	Duster	0.2938	27	41	40.5	41.5	chr5B_681627767	A/C	A	chr5B_681624948	T/G	T	Across all envs	HD_17BMS_18BI_18BSP100_18DMS_18BMS_19BSP100	4.8161	-0.0969	0.1326	-0.2748	0.1592	0.1496	-0.0697
84		15	Qhi.tamu.5D.51	5D	50.7473	HI	7.5034	7.5359	4.5884	2.9475	3.9305	2.0398	1.8907	0.2872	TAM 112	0.2872	28	25	20.5	28.5	chr5D_41756646	T/C	T	chr5D_70896874	G/A	G	Across all envs	HI_17BSP100_17BSP67_17BMS_18BI_18BSP100_18DMS_18BMS_19BSP100_19BMS	1.649	0.0043	0.2147	0.0486	0.2801	0.0357	0.4372	-0.358	-0.2287	-0.434
84		15	Qkps.tamu.5D.43	5D	42.5133	KPS	3.4164	4.2342			6.5237			0.6996	TAM 112	0.6996	28	23	13.5	26.5	chr5D_41756646	T/C	T	chr5D_70896874	G/A	G	IndEnv	KPS_18BI
84		15	Qkps.tamu.5D.43	5D	42.5133	KPS	4.6069	4.7691	0.2975	4.4716	3.2471	0.2226	3.0245	0.1116	TAM 112	0.1116	28	23	16.5	29.5	chr5D_41756646	T/C	T	chr5D_70896874	G/A	G	WithinMEs	KPS_ME2_18BI_18BMS_19BMS	-4.1741	0.5809	-0.322	-0.2589
84		15	Qperi.tamu.5D.67	5D	67.2151	PERI	3.4164	6.2073			9.1906			-0.1988	Duster	0.1988	28	29	25.5	31.5	chr5D_41756646	T/C	T	chr5D_70896874	G/A	G	IndEnv	PERI_18BI
84		15	Qph.tamu.5D.55	5D	54.8642	PH	6.9703	7.3241	2.8143	4.5098	1.5853	0.691	0.8943	-0.3435	Duster	0.3435	28	26	22.5	29.5	chr5D_41756646	T/C	T	chr5D_70896874	G/A	G	Across all envs	PH_17BSP100_17BMS_18BI_18BSP100_18DMS_18BMS_19BSP100_19BMS	-1.6955	0.3414	-0.4756	0.1642	0.4388	0.3409	0.1592	-0.6403	-0.3286
84		15	Qph.tamu.5D.59	5D	58.9812	PH	3.4251	3.6064			3.9972			-1.143	Duster	1.143	28	27	22.5	31.5	chr5D_41756646	T/C	T	chr5D_70896874	G/A	G	IndEnv	PH_19BSP100
84		15	Qscw.tamu.5D.41	5D	40.5505	SCW	3.4709	5.2557			8.6821			-0.0532	Duster	0.0532	28	22	13.5	26.5	chr5D_8040830	G/A	G	chr5D_41756646	T/C	T	IndEnv	SCW_17BSP67
84		15	Qscw.tamu.5D.43	5D	42.5133	SCW	7.5974	8.0219	3.0454	4.9765	2.2643	1.0512	1.2131	-0.0177	Duster	0.0177	28	23	17.5	26.5	chr5D_41756646	T/C	T	chr5D_70896874	G/A	G	Across all envs	SCW_17BSP100_17BSP67_17BMS_18BI_18BSP100_18DMS_18BMS_19BSP100_19BMS	-1.9311	0.0074	-0.0321	0.0063	0.0067	0.0184	-0.0046	0.0185	0.0138	-0.0344
85	12	16	Qarea.tamu.5D197	5D	196.943	AREA	3.4073	6.4006			7.3054			-0.2048	Duster	0.2048	28	31	30.5	32.5	chr5D_70896874	G/A	G	chr5D_233797558	C/T	C	IndEnv	AREA_19BMS
85	12	16	Qarea.tamu.5D197	5D	196.943	AREA	3.4102	3.6873			8.4291			-0.1619	Duster	0.1619	28	31	29.5	32.5	chr5D_70896874	G/A	G	chr5D_233797558	C/T	C	IndEnv	AREA_18BSP100
85		16	Qklen.tamu.5D197	5D	196.943	KLEN	3.4164	6.3122			9.2503			-0.0762	Duster	0.0762	28	31	29.5	32.5	chr5D_70896874	G/A	G	chr5D_233797558	C/T	C	IndEnv	KLEN_18BI
85		16	Qperi.tamu.5D197	5D	196.943	PERI	6.2357	22.7011	18.5234	4.1777	7.8666	6.8916	0.975	-0.123	Duster	0.123	28	31	29.5	31.5	chr5D_70896874	G/A	G	chr5D_233797558	C/T	C	Across all envs	PERI_18BI_18BSP100_18DMS_18BMS_19BSP100_19BMS	14.3457	-0.0676	-0.0162	0.0505	-0.0471	0.0391	0.0413
85		16	Qperi.tamu.5D197	5D	196.943	PERI	3.4102	3.632			7.0287			-0.1411	Duster	0.1411	28	31	29.5	32.5	chr5D_70896874	G/A	G	chr5D_233797558	C/T	C	IndEnv	PERI_18BSP100
85		16	Qshdw.tamu.5D197	5D	196.943	SHDW	4.7186	5.1523	2.0096	3.1427	3.3057	1.8778	1.4279	-9.8054	Duster	9.8054	28	31	29.5	32.5	chr5D_70896874	G/A	G	chr5D_233797558	C/T	C	Across all envs	SHDW_18BMS_19BSP100_19BMS	-1.1331	-12.0733	5.4511	6.6222
85		16	Qshdw.tamu.5D197	5D	196.943	SHDW	3.4023	5.0666			10.7043			-22.5497	Duster	22.5497	28	31	29.5	32.5	chr5D_70896874	G/A	G	chr5D_233797558	C/T	C	IndEnv	SHDW_18BMS
85		16	Qspm.tamu.5D.83	5D	82.9463	SPM	4.6187	6.1189	3.6903	2.4286	6.5538	4.1501	2.4036	11.1057	TAM 112	11.1057	28	30	27.5	31.5	chr5D_70896874	G/A	G	chr5D_233797558	C/T	C	AcrossMEs	SPM_ME1_ME2_ME3	1.2617	-11.2744	2.1999	9.0745
85		16	Qtkw.tamu.5D197	5D	196.943	TKW	4.2771	7.8248	6.7585	1.0663	4.8686	4.3315	0.537	-0.4667	Duster	0.4667	28	31	29.5	32.5	chr5D_70896874	G/A	G	chr5D_233797558	C/T	C	AcrossMEs	TKW_ME1_ME2	5.6922	0.1643	-0.1643
86		17	Qarea.tamu.5D.252	5D	251.974	AREA	6.134	26.9229	21.7454	5.1775	9.7775	8.321	1.4564	-0.16	Duster	0.16	28	32	31.5	32.5	chr5D_233797558	C/T	C	chr5D_269148535	G/A	G	Across all envs	AREA_18BI_18BSP100_18DMS_18BMS_19BSP100_19BMS	16.5679	-0.0644	0.0064	0.0753	-0.0713	0.0994	-0.0454
86		17	Qarea.tamu.5D.252	5D	251.974	AREA	3.4164	6.0664			7.7153			-0.2262	Duster	0.2262	28	32	29.5	32.5	chr5D_233797558	C/T	C	chr5D_269148535	G/A	G	IndEnv	AREA_18BI
86		17	Qklen.tamu.5D.252	5D	251.974	KLEN	6.308	11.6761	10.0133	1.6628	3.3019	2.6301	0.6718	-0.0338	Duster	0.0338	28	32	31.5	32.5	chr5D_233797558	C/T	C	chr5D_269148535	G/A	G	Across all envs	KLEN_18BI_18BSP100_18DMS_18BMS_19BSP100_19BMS	8.355	-0.026	0.0235	0.0141	-0.0175	0.0033	0.0026
86		17	Qklen.tamu.5D.252	5D	251.974	KLEN	4.0962	11.8753	10.9157	0.9596	6.0805	4.2197	1.8608	-0.0443	Duster	0.0443	28	32	30.5	32.5	chr5D_233797558	C/T	C	chr5D_269148535	G/A	G	AcrossMEs	KLEN_ME1_ME2	9.9561	0.0294	-0.0294
86		17	Qklen.tamu.5D.252	5D	251.974	KLEN	3.4023	4.3945			4.4736			-0.0513	Duster	0.0513	28	32	31.5	37.5	chr5D_233797558	C/T	C	chr5D_269148535	G/A	G	IndEnv	KLEN_18BMS
86		17	Qklen.tamu.5D.252	5D	251.974	KLEN	4.1204	7.987	7.7002	0.2868	6.507	6.4683	0.0387	-0.0556	Duster	0.0556	28	32	31.5	32.5	chr5D_233797558	C/T	C	chr5D_269148535	G/A	G	WithinMEs	KLEN_ME1_18BI_18BMS	7.4134	-0.0043	0.0043
86		17	Qkwid.tamu.5D.252	5D	251.974	KWID	4.0599	4.3817	3.031	1.3507	1.8652	1.3216	0.5436	-0.0115	Duster	0.0115	28	32	31.5	32.5	chr5D_233797558	C/T	C	chr5D_269148535	G/A	G	AcrossMEs	KWID_ME1_ME2	1.683	-0.0074	0.0074
86		17	Qperi.tamu.5D.252	5D	251.974	PERI	3.4023	9.5265			8.9364			-0.1734	Duster	0.1734	28	32	29.5	32.5	chr5D_233797558	C/T	C	chr5D_269148535	G/A	G	IndEnv	PERI_18BMS
86		17	Qsl.tamu.5D.252	5D	251.974	SL	4.1534	7.3693	1.664	5.7053	4.9373	2.222	2.7154	-0.0986	Duster	0.0986	28	32	29.5	32.5	chr5D_233797558	C/T	C	chr5D_269148535	G/A	G	Across all envs	SL_17BSP100_18BI	-4.413	-0.109	0.109
86		17	Qsl.tamu.5D.252	5D	251.974	SL	3.4015	5.9027			8.775			-0.1846	Duster	0.1846	28	32	29.5	32.5	chr5D_233797558	C/T	C	chr5D_269148535	G/A	G	IndEnv	SL_17BSP100
86		17	Qspm.tamu.5D.252	5D	251.974	SPM	7.5493	8.124	6.0747	2.0493	3.6855	2.7136	0.9719	13.3118	TAM 112	13.3118	28	32	30.5	36.5	chr5D_233797558	C/T	C	chr5D_269148535	G/A	G	Across all envs	SPM_17BSP100_17BSP67_17BMS_18BI_18BSP100_18DMS_18BMS_19BSP100_19BMS	4.254	-3.6657	1.869	-5.9791	2.2066	2.725	13.7106	7.1542	-16.2452	-1.7753
86		17	Qtkw.tamu.5D.252	5D	251.974	TKW	4.8086	7.9631	7.8427	0.1204	5.7624	5.5606	0.2019	-0.5115	Duster	0.5115	28	32	31.5	32.5	chr5D_233797558	C/T	C	chr5D_269148535	G/A	G	WithinMEs	TKW_ME2_18BI_18BMS_19BMS	7.7223	-0.1371	0.0809	0.0562
87		18	Qarea.tamu.5D.287	5D	286.623	AREA	3.4023	9.6765			7.5023			-0.2403	Duster	0.2403	28	34	33.5	37.5	chr5D_269148535	G/A	G	chr5D_360132082	A/G	A	IndEnv	AREA_18BMS
87	13	18	Qph.tamu.5D.338	5D	337.997	PH	3.4164	4.3736			4.8586			-1.3707	Duster	1.3707	28	38	33.5	40.5	chr5D_269148535	G/A	G	chr5D_360132082	A/G	A	IndEnv	PH_18BI
87	13	18	Qph.tamu.5D.351	5D	350.84	PH	6.9703	14.3429	8.998	5.3448	5.0563	2.2541	2.8022	-0.6206	Duster	0.6206	28	39	36.5	40.5	chr5D_269148535	G/A	G	chr5D_360132082	A/G	A	Across all envs	PH_17BSP100_17BMS_18BI_18BSP100_18DMS_18BMS_19BSP100_19BMS	3.6532	0.3973	0.3546	-0.6356	0.7444	-1.4464	0.4075	0.4854	-0.3073
87	13	18	Qph.tamu.5D.351	5D	350.84	PH	3.3862	7.3235			8.2646			-2.2758	Duster	2.2758	28	39	35.5	40.5	chr5D_269148535	G/A	G	chr5D_360132082	A/G	A	IndEnv	PH_18DMS
87	13	18	Qscw.tamu.5D.274	5D	273.78	SCW	3.3862	3.979			9.5738			-0.0986	Duster	0.0986	28	33	31.5	36.5	chr5D_269148535	G/A	G	chr5D_360132082	A/G	A	IndEnv	SCW_18DMS
87	13	18	Qscw.tamu.5D.287	5D	286.623	SCW	7.5974	22.7747	15.9334	6.8413	8.2695	5.4242	2.8454	-0.0403	Duster	0.0403	28	34	32.5	36.5	chr5D_269148535	G/A	G	chr5D_360132082	A/G	A	Across all envs	SCW_17BSP100_17BSP67_17BMS_18BI_18BSP100_18DMS_18BMS_19BSP100_19BMS	9.0921	-0.0158	0.0391	0.0223	0.0148	0.01	-0.0474	-0.0457	0.0265	-0.0037
87	13	18	Qscw.tamu.5D.287	5D	286.623	SCW	3.4015	5.481			10.619			-0.0624	Duster	0.0624	28	34	31.5	37.5	chr5D_269148535	G/A	G	chr5D_360132082	A/G	A	IndEnv	SCW_17BSP100
87	13	18	Qscw.tamu.5D.299	5D	299.467	SCW	3.4023	6.957			14.9522			-0.0965	Duster	0.0965	28	35	31.5	37.5	chr5D_269148535	G/A	G	chr5D_360132082	A/G	A	IndEnv	SCW_18BMS
87		18	Qshdw.tamu.5D.338	5D	337.997	SHDW	3.4073	3.903			4.8394			-27.2631	Duster	27.2631	28	38	33.5	40.5	chr5D_269148535	G/A	G	chr5D_360132082	A/G	A	IndEnv	SHDW_19BMS
87		18	Qtkw.tamu.5D.287	5D	286.623	TKW	3.4164	3.728			5.2321			-0.6906	Duster	0.6906	28	34	31.5	38.5	chr5D_269148535	G/A	G	chr5D_360132082	A/G	A	IndEnv	TKW_18BI
87		18	Qtkw.tamu.5D.312	5D	312.31	TKW	7.6224	13.4075	11.912	1.4955	5.0548	4.5124	0.5424	-0.3431	Duster	0.3431	28	36	33.5	38.5	chr5D_269148535	G/A	G	chr5D_360132082	A/G	A	Across all envs	TKW_17BSP100_17BSP67_17BMS_18BI_18BSP100_18DMS_18BMS_19BSP100_19BMS	1.4165	0.0083	0.1461	0.081	-0.2596	0.035	-0.0511	-0.0612	0.149	-0.0476
87		18	Qtw.tamu.5D.274	5D	273.78	TW	3.4453	5.7922			9.6193			8.5278	TAM 112	8.5278	28	33	31.5	35.5	chr5D_269148535	G/A	G	chr5D_360132082	A/G	A	IndEnv	TW_19RRD
87		18	Qtw.tamu.5D.274	5D	273.78	TW	6.1414	7.6956	1.5099	6.1857	5.5511	0.993	4.5581	1.482	TAM 112	1.482	28	33	31.5	34.5	chr5D_269148535	G/A	G	chr5D_360132082	A/G	A	Across all envs	TW_17CH_17RRD_18NFD_19BSP100_19BMS_19RRD	-4.6758	-1.2695	-1.1044	-2.4999	-1.636	-0.4558	6.9657
88			Qkps.tamu.5D.362	5D	362.203	KPS	3.4131	3.5145			8.5081			1.3152	TAM 112	1.3152	28	40	39.5	41.5	chr5D_360132082	A/G	A	chr5D_368946340	G/A	G	IndEnv	KPS_17BMS
89			Qph.tamu.5D.398	5D	397.636	PH	3.3862	3.4911			3.7733			1.5361	TAM 112	1.5361	28	53	46.5	54	chr5D_374257292	T/C	T	chr5D_400410614	C/T	C	IndEnv	PH_18DMS
90			Qshdw.tamu.5D.556	5D	556.262	SHDW	3.4073	3.7827			4.2717			-25.7714	Duster	25.7714	31	7	6.5	9.5	chr5D_556005725	T/A	T	chr5D_558974926	A/T	A	IndEnv	SHDW_19BMS
91			Qspm.tamu.6A.5	6A	5.28631	SPM	3.4164	4.227			6.639			41.3149	TAM 112	41.3149	32	3	0	3.5	chr6A_5233761	G/A	G	chr6A_5296425	T/C	T	IndEnv	SPM_18BI
92			Qkps.tamu.6A.53	6A	52.5614	KPS	7.6276	14.2615	0.6902	13.5713	6.1938	0.2946	5.8993	-0.1123	Duster	0.1123	33	6	5.5	6.5	chr6A_52178139	C/T	C	chr6A_52814011	G/C	G	Across all envs	KPS_17BSP100_17BSP67_17BMS_18BI_18BSP100_18DMS_18BMS_19BSP100_19BMS	-12.8811	-0.1799	0.356	0.1143	0.4315	0.1067	0.2917	0.2488	-0.0448	-1.3243
92			Qkps.tamu.6A.53	6A	52.5614	KPS	3.4073	11.1139			9.6441			-1.4257	Duster	1.4257	33	6	5.5	6.5	chr6A_52178139	C/T	C	chr6A_52814011	G/C	G	IndEnv	KPS_19BMS
92			Qkps.tamu.6A.53	6A	52.5614	KPS	4.6069	12.7307	2.5323	10.1984	13.0733	1.929	11.1443	-0.3282	Duster	0.3282	33	6	5.5	6.5	chr6A_52178139	C/T	C	chr6A_52814011	G/C	G	WithinMEs	KPS_ME2_18BI_18BMS_19BMS	-7.6661	0.6475	0.4631	-1.1106
93			Qklen.tamu.6A.84	6A	84.1051	KLEN	6.308	9.1446	4.4228	4.7218	2.166	1.1516	1.0144	-0.0223	Duster	0.0223	33	14	13.5	14.5	chr6A_76926356	G/A	G	chr6A_85855298	C/G	C	Across all envs	KLEN_18BI_18BSP100_18DMS_18BMS_19BSP100_19BMS	-0.299	0.0005	-0.0006	0.0214	-0.0391	-0.0064	0.0242
93			Qklen.tamu.6A.84	6A	84.1051	KLEN	3.4023	6.2902			6.74			-0.0626	Duster	0.0626	33	14	13.5	14.5	chr6A_76926356	G/A	G	chr6A_85855298	C/G	C	IndEnv	KLEN_18BMS
93			Qklen.tamu.6A.84	6A	84.1051	KLEN	4.1204	6.7954	4.5458	2.2496	4.5134	3.6743	0.8391	-0.0417	Duster	0.0417	33	14	13.5	14.5	chr6A_76926356	G/A	G	chr6A_85855298	C/G	C	WithinMEs	KLEN_ME1_18BI_18BMS	2.2962	0.0199	-0.0199
94		19	Qhd.tamu.6A.113	6A	112.971	HD	6.3201	8.8076	5.0876	3.7199	2.5742	1.7042	0.87	-0.2729	Duster	0.2729	33	19	18.5	19.5	chr6A_122456115	C/T	C	chr6A_106779656	T/G	T	Across all envs	HD_17BMS_18BI_18BSP100_18DMS_18BMS_19BSP100	1.3677	0.1683	-0.1007	-0.024	0.2043	-0.3654	0.1174
94		19	Qhd.tamu.6A.113	6A	112.971	HD	3.4023	6.5234			5.323			-0.6546	Duster	0.6546	33	19	18.5	19.5	chr6A_122456115	C/T	C	chr6A_106779656	T/G	T	IndEnv	HD_18BMS
94		19	Qhi.tamu.6A.113	6A	112.971	HI	7.5034	10.693	8.0059	2.6871	6.0453	3.9935	2.0518	0.4011	TAM 112	0.4011	33	19	18.5	19.5	chr6A_122456115	C/T	C	chr6A_106779656	T/G	T	Across all envs	HI_17BSP100_17BSP67_17BMS_18BI_18BSP100_18DMS_18BMS_19BSP100_19BMS	5.3188	0.0259	0.239	0.1083	0.5002	-0.0355	0.1994	-0.4021	-0.2187	-0.4166
94		19	Qhi.tamu.6A.113	6A	112.971	HI	3.4164	4.5006			10.2432			0.9399	TAM 112	0.9399	33	19	18.5	19.5	chr6A_122456115	C/T	C	chr6A_106779656	T/G	T	IndEnv	HI_18BI
94		19	Qhi.tamu.6A.113	6A	112.971	HI	4.1505	4.4954	3.007	1.4884	12.3595	5.886	6.4735	0.4442	TAM 112	0.4442	33	19	18.5	19.5	chr6A_122456115	C/T	C	chr6A_106779656	T/G	T	WithinMEs	HI_ME1_18BI_19BMS	1.5186	0.4659	-0.4659
94	14	19	Qkps.tamu.6A.113	6A	112.971	KPS	7.6276	17.269	11.8	5.469	7.136	4.6846	2.4514	0.4478	TAM 112	0.4478	33	19	18.5	19.5	chr6A_122456115	C/T	C	chr6A_106779656	T/G	T	Across all envs	KPS_17BSP100_17BSP67_17BMS_18BI_18BSP100_18DMS_18BMS_19BSP100_19BMS	6.331	-0.5028	-0.2084	0.5549	-0.0095	0.1913	0.1342	-0.1878	0.3675	-0.3394
94	14	19	Qkps.tamu.6A.113	6A	112.971	KPS	3.4102	4.2436			8.0626			0.6636	TAM 112	0.6636	33	19	18.5	19.5	chr6A_122456115	C/T	C	chr6A_106779656	T/G	T	IndEnv	KPS_18BSP100
94	14	19	Qkps.tamu.6A.113	6A	112.971	KPS	3.4251	5.3823			10.9879			0.8415	TAM 112	0.8415	33	19	18.5	19.5	chr6A_122456115	C/T	C	chr6A_106779656	T/G	T	IndEnv	KPS_19BSP100
94	14	19	Qkps.tamu.6A.113	6A	112.971	KPS	3.4131	3.7554			9.4014			1.3778	TAM 112	1.3778	33	19	18.5	19.5	chr6A_122456115	C/T	C	chr6A_106779656	T/G	T	IndEnv	KPS_17BMS
94	14	19	Qkps.tamu.6A.113	6A	112.971	KPS	5.1923	9.02	5.8328	3.1873	11.5972	6.6834	4.9139	0.5022	TAM 112	0.5022	33	19	18.5	19.5	chr6A_122456115	C/T	C	chr6A_106779656	T/G	T	WithinMEs	KPS_ME1_17BSP100_17BSP67_17BMS_19BSP100	2.6455	-0.5626	-0.2606	0.5079	0.3153
94		19	Qkwid.tamu.6A.113	6A	112.971	KWID	3.4102	3.6181			4.1048			-0.0188	Duster	0.0188	33	19	18.5	19.5	chr6A_122456115	C/T	C	chr6A_106779656	T/G	T	IndEnv	KWID_18BSP100
94		19	Qyld.tamu.6A.113	6A	112.971	YLD	4.7346	5.0591	2.8687	2.1904	15.5915	4.7358	10.8557	3.3053	TAM 112	3.3053	33	19	18.5	19.5	chr6A_122456115	C/T	C	chr6A_106779656	T/G	T	AcrossMEs	YLD_ME1_ME2_ME3	0.6783	7.074	-3.3545	-3.7195
94		19	Qyld.tamu.6A.113	6A	112.971	YLD	3.4164	3.7163			9.3193			12.6173	TAM 112	12.6173	33	19	18.5	19.5	chr6A_122456115	C/T	C	chr6A_106779656	T/G	T	IndEnv	YLD_18BI
95	15	20	Qph.tamu.6A.122	6A	121.835	PH	6.9703	59.5677	45.724	13.8438	21.462	12.9216	8.5404	-1.482	Duster	1.482	33	20	19.5	20.5	chr6A_115036912	G/A	G	chr6A_141571514	G/A	G	Across all envs	PH_17BSP100_17BMS_18BI_18BSP100_18DMS_18BMS_19BSP100_19BMS	31.8802	1.2942	1.4244	-1.1075	1.4891	-1.127	0.4046	-0.8689	-1.5088
95	15	20	Qph.tamu.6A.122	6A	121.835	PH	3.4073	16.3418			21.7859			-3.1513	Duster	3.1513	33	20	19.5	20.5	chr6A_115036912	G/A	G	chr6A_141571514	G/A	G	IndEnv	PH_19BMS
95	15	20	Qph.tamu.6A.122	6A	121.835	PH	3.3862	10.943			13.1459			-2.8673	Duster	2.8673	33	20	19.5	20.5	chr6A_115036912	G/A	G	chr6A_141571514	G/A	G	IndEnv	PH_18DMS
95	15	20	Qph.tamu.6A.122	6A	121.835	PH	3.4164	16.1205			18.3757			-2.6556	Duster	2.6556	33	20	19.5	20.5	chr6A_115036912	G/A	G	chr6A_141571514	G/A	G	IndEnv	PH_18BI
95	15	20	Qph.tamu.6A.122	6A	121.835	PH	3.4251	15.3026			17.2064			-2.3667	Duster	2.3667	33	20	19.5	20.5	chr6A_115036912	G/A	G	chr6A_141571514	G/A	G	IndEnv	PH_19BSP100
95	15	20	Qph.tamu.6A.122	6A	121.835	PH	3.4023	4.1817			8.0132			-1.1284	Duster	1.1284	33	20	19.5	20.5	chr6A_115036912	G/A	G	chr6A_141571514	G/A	G	IndEnv	PH_18BMS
95		20	Qtkw.tamu.6A.122	6A	121.835	TKW	3.4102	4.7014			8.6037			-0.553	Duster	0.553	33	20	19.5	20.5	chr6A_115036912	G/A	G	chr6A_141571514	G/A	G	IndEnv	TKW_18BSP100
96		21	Qarea.tamu.6A.418	6A	418.412	AREA	6.134	7.1933	4.4495	2.7439	2.7246	1.6242	1.1004	-0.0702	Duster	0.0702	33	22	21.5	22.5	chr6A_406554946	T/G	T	chr6A_446092289	C/T	C	Across all envs	AREA_18BI_18BSP100_18DMS_18BMS_19BSP100_19BMS	1.756	0.0286	0.0544	-0.0106	0.0534	-0.011	-0.1149
96		21	Qarea.tamu.6A.418	6A	418.412	AREA	3.4073	7.2007			8.2473			-0.2157	Duster	0.2157	33	22	21.5	22.5	chr6A_406554946	T/G	T	chr6A_446092289	C/T	C	IndEnv	AREA_19BMS
96		21	Qhi.tamu.6A.418	6A	418.412	HI	4.8572	4.9504	1.9166	3.0339	3.769	2.013	1.756	0.2826	TAM 112	0.2826	33	22	21.5	22.5	chr6A_406554946	T/G	T	chr6A_446092289	C/T	C	AcrossMEs	HI_ME1_ME2_ME3	-1.1173	0.3561	-0.0809	-0.2752
96		21	Qklen.tamu.6A.418	6A	418.412	KLEN	6.308	12.1022	9.0463	3.056	3.4401	2.3971	1.043	-0.0321	Duster	0.0321	33	22	21.5	22.5	chr6A_406554946	T/G	T	chr6A_446092289	C/T	C	Across all envs	KLEN_18BI_18BSP100_18DMS_18BMS_19BSP100_19BMS	5.993	0.01	0.0107	-0.0123	0.0277	0.0032	-0.0393
96		21	Qklen.tamu.6A.418	6A	418.412	KLEN	4.0962	11.3978	8.5432	2.8546	3.5967	3.1884	0.4083	-0.0382	Duster	0.0382	33	22	21.5	22.5	chr6A_406554946	T/G	T	chr6A_446092289	C/T	C	AcrossMEs	KLEN_ME1_ME2	5.6886	-0.0137	0.0137
96		21	Qklen.tamu.6A.418	6A	418.412	KLEN	3.4073	6.4939			3.5421			-0.0717	Duster	0.0717	33	22	21.5	22.5	chr6A_406554946	T/G	T	chr6A_446092289	C/T	C	IndEnv	KLEN_19BMS
96		21	Qklen.tamu.6A.418	6A	418.412	KLEN	4.1479	7.8783	7.2763	0.602	3.9571	3.3645	0.5926	-0.0504	Duster	0.0504	33	22	21.5	22.5	chr6A_406554946	T/G	T	chr6A_446092289	C/T	C	WithinMEs	KLEN_ME2_19BSP100_19BMS	6.6743	0.0212	-0.0212
96		21	Qkps.tamu.6A.418	6A	418.412	KPS	3.4015	3.7963			6.6386			0.7004	TAM 112	0.7004	33	22	21.5	22.5	chr6A_406554946	T/G	T	chr6A_446092289	C/T	C	IndEnv	KPS_17BSP100
96		21	Qperi.tamu.6A.418	6A	418.412	PERI	6.2357	11.0995	8.6386	2.4609	4.1261	3.1243	1.0018	-0.0822	Duster	0.0822	33	22	21.5	22.5	chr6A_406554946	T/G	T	chr6A_446092289	C/T	C	Across all envs	PERI_18BI_18BSP100_18DMS_18BMS_19BSP100_19BMS	6.1777	0.0332	0.0139	0.0023	0.0428	0.0068	-0.0991
96		21	Qperi.tamu.6A.418	6A	418.412	PERI	3.4073	7.3077			2.9899			-0.1897	Duster	0.1897	33	22	21.5	22.5	chr6A_406554946	T/G	T	chr6A_446092289	C/T	C	IndEnv	PERI_19BMS
96	16	21	Qph.tamu.6A.418	6A	418.412	PH	6.9703	30.1213	8.3998	21.7216	8.0299	2.1553	5.8746	-0.605	Duster	0.605	33	22	21.5	22.5	chr6A_406554946	T/G	T	chr6A_446092289	C/T	C	Across all envs	PH_17BSP100_17BMS_18BI_18BSP100_18DMS_18BMS_19BSP100_19BMS	-13.3218	-2.4645	0.5961	0.4873	-0.5622	0.4456	0.6819	0.4485	0.3672
96	16	21	Qph.tamu.6A.418	6A	418.412	PH	3.4015	25.2542			13.5731			-3.1749	Duster	3.1749	33	22	21.5	22.5	chr6A_406554946	T/G	T	chr6A_446092289	C/T	C	IndEnv	PH_17BSP100
96	16	21	Qph.tamu.6A.418	6A	418.412	PH	3.4102	4.4296			9.6655			-1.1763	Duster	1.1763	33	22	21.5	22.5	chr6A_406554946	T/G	T	chr6A_446092289	C/T	C	IndEnv	PH_18BSP100
97		22	Qkps.tamu.6A.483	6A	482.684	KPS	7.6276	22.7721	7.6841	15.088	11.292	3.0587	8.2333	0.362	TAM 112	0.362	33	23	22.5	24.5	chr6A_486279942	A/C	A	chr6A_473574940	C/T	C	Across all envs	KPS_17BSP100_17BSP67_17BMS_18BI_18BSP100_18DMS_18BMS_19BSP100_19BMS	-7.439	-0.3303	0.0072	-0.4845	-0.0125	-0.4322	0.1394	-0.1359	-0.3313	1.58
97		22	Qkps.tamu.6A.499	6A	498.636	KPS	4.1242	4.4024	2.7121	1.6903	4.4739	2.752	1.7219	0.3024	TAM 112	0.3024	33	24	22.5	25.5	chr6A_473574940	C/T	C	chr6A_554307699	A/T	A	AcrossMEs	KPS_ME1_ME2	1.218	-0.2392	0.2392
97		22	Qkps.tamu.6A.499	6A	498.636	KPS	3.4073	19.1694			19.2436			2.0133	TAM 112	2.0133	33	24	22.5	24.5	chr6A_473574940	C/T	C	chr6A_554307699	A/T	A	IndEnv	KPS_19BMS
97		22	Qkps.tamu.6A.499	6A	498.636	KPS	4.6069	20.9398	16.412	4.5277	23.5089	12.8429	10.666	0.8468	TAM 112	0.8468	33	24	22.5	24.5	chr6A_473574940	C/T	C	chr6A_554307699	A/T	A	WithinMEs	KPS_ME2_18BI_18BMS_19BMS	11.8843	-0.4892	-0.6003	1.0895
97		22	Qph.tamu.6A.543	6A	542.75	PH	6.9703	13.8004	4.2269	9.5735	3.1813	1.108	2.0733	0.4338	TAM 112	0.4338	33	25	24.5	26.5	chr6A_473574940	C/T	C	chr6A_554307699	A/T	A	Across all envs	PH_17BSP100_17BMS_18BI_18BSP100_18DMS_18BMS_19BSP100_19BMS	-5.3466	1.5355	-0.2129	-0.397	-0.0784	-0.01	-0.2882	-0.3624	-0.1866
97		22	Qph.tamu.6A.543	6A	542.75	PH	3.4015	12.5817			5.4728			2.0158	TAM 112	2.0158	33	25	24.5	26.5	chr6A_473574940	C/T	C	chr6A_554307699	A/T	A	IndEnv	PH_17BSP100
98			Qyld.tamu.6A.571	6A	571.144	YLD	7.9504	8.5991	3.0906	5.5085	5.7835	1.8831	3.9004	2.6936	TAM 112	2.6936	33	30	29.5	30.5	chr6A_570488448	C/T	C	chr6A_572015871	C/G	C	Across all envs	YLD_17CH_17BMS_17RRD_18BI_18BSP100_18DMS_18NFD_19BSP100_19BMS_19RRD	-2.4179	-2.0986	-1.5238	-0.5115	-3.5504	-2.0288	5.3744	-4.1371	0.923	8.8354	-1.2827
98			Qyld.tamu.6A.571	6A	571.144	YLD	3.4073	5.7764			9.874			11.853	TAM 112	11.853	33	30	29.5	30.5	chr6A_570488448	C/T	C	chr6A_572015871	C/G	C	IndEnv	YLD_19BMS
98			Qyld.tamu.6A.571	6A	571.144	YLD	4.7422	6.6998	2.6956	4.0043	6.3424	2.9932	3.3492	4.841	TAM 112	4.841	33	30	29.5	30.5	chr6A_570488448	C/T	C	chr6A_572015871	C/G	C	WithinMEs	YLD_ME1_18BI_19BSP100_19BMS	-1.387	-5.6046	-1.1695	6.7742
99		23	Qtkw.tamu.6A.583	6A	583.201	TKW	7.6224	9.9703	2.8726	7.0978	3.9648	1.1939	2.7709	-0.1771	Duster	0.1771	33	37	35.5	38.5	chr6A_574253510	G/A	G	chr6A_583269008	A/G	A	Across all envs	TKW_17BSP100_17BSP67_17BMS_18BI_18BSP100_18DMS_18BMS_19BSP100_19BMS	-4.2252	0.0696	-0.698	0.2191	0.0082	0.2685	0.0109	-0.0718	0.1948	-0.0013
99		23	Qtkw.tamu.6A.584	6A	584.373	TKW	5.3172	8.3393	2.1166	6.2227	7.0742	1.8673	5.2069	-0.2236	Duster	0.2236	33	38	35.5	39.5	chr6A_583269008	A/G	A	chr6A_586878621	G/C	G	WithinMEs	TKW_ME1_17BSP100_17BSP67_17BMS_19BSP100	-4.161	0.105	-0.6362	0.2873	0.2439
99		23	Qtw.tamu.6A.586	6A	585.519	TW	6.1414	8.3302	5.1923	3.1379	6.1702	3.3764	2.7938	-2.7381	Duster	2.7381	33	39	37.5	40.5	chr6A_583269008	A/G	A	chr6A_586878621	G/C	G	Across all envs	TW_17CH_17RRD_18NFD_19BSP100_19BMS_19RRD	2.0544	2.0645	-1.3206	0.7815	2.0841	1.3372	-4.9468
99		23	Qtw.tamu.6A.587	6A	586.666	TW	3.4453	3.469			5.508			-6.4725	Duster	6.4725	33	40	37.5	40.5	chr6A_583269008	A/G	A	chr6A_586878621	G/C	G	IndEnv	TW_19RRD
100			Qyld.tamu.6B.3	6B	2.92157	YLD	3.4219	3.8493			7.15			-6.2828	Duster	6.2828	34	1	0	1.5	chr6B_224023	C/G	C	chr6B_7823386	C/T	C	IndEnv	YLD_17CH
101			Qhd.tamu.6B.13	6B	12.6432	HD	3.4164	3.8281			3.3487			0.6216	TAM 112	0.6216	34	4	3.5	4.5	chr6B_12522317	C/A	C	chr6B_12721132	C/T	C	IndEnv	HD_18BI
102			Qklen.tamu.6B.28	6B	27.9742	KLEN	4.0962	7.8147	5.5639	2.2508	2.4148	2.128	0.2868	-0.0315	Duster	0.0315	34	19	17.5	19.5	chr6B_27918192	C/T	C	chr6B_28004642	C/T	C	AcrossMEs	KLEN_ME1_ME2	3.3131	-0.0116	0.0116
103	17		Qtkw.tamu.6B.139	6B	138.671	TKW	4.2771	7.3776	5.4057	1.9719	5.4123	3.4742	1.9381	0.4168	TAM 112	0.4168	35	9	8.5	9.5	chr6B_135720799	C/G	C	chr6B_140766066	T/C	T	AcrossMEs	TKW_ME1_ME2	3.4338	0.3113	-0.3113
103	17		Qtkw.tamu.6B.139	6B	138.671	TKW	3.4015	3.5941			3.3396			0.5609	TAM 112	0.5609	35	9	8.5	9.5	chr6B_135720799	C/G	C	chr6B_140766066	T/C	T	IndEnv	TKW_17BSP100
103	17		Qtkw.tamu.6B.139	6B	138.671	TKW	3.4709	4.8413			2.7956			0.6921	TAM 112	0.6921	35	9	8.5	9.5	chr6B_135720799	C/G	C	chr6B_140766066	T/C	T	IndEnv	TKW_17BSP67
104			Qyld.tamu.6B.146	6B	146.036	YLD	4.7346	5.4229	2.4423	2.9806	6.549	3.9126	2.6364	3.0202	TAM 112	3.0202	35	11	10.5	11.5	chr6B_145888722	A/G	A	chr6B_146145317	C/T	C	AcrossMEs	YLD_ME1_ME2_ME3	-0.5383	1.1908	2.2604	-3.4512
104			Qyld.tamu.6B.146	6B	146.036	YLD	3.4131	3.9445			9.4167			8.8829	TAM 112	8.8829	35	11	10.5	11.5	chr6B_145888722	A/G	A	chr6B_146145317	C/T	C	IndEnv	YLD_17BMS
105			Qyld.tamu.6B.167	6B	166.994	YLD	3.4251	4.4752			6.128			8.8863	TAM 112	8.8863	35	19	17.5	19.5	chr6B_166994206	C/T	C	chr6B_166994198	G/A	G	IndEnv	YLD_19BSP100
106			Qyld.tamu.6B.305	6B	304.556	YLD	3.3461	3.5245			5.6			11.2261	TAM 112	11.2261	35	27	26.5	27.5	chr6B_334846337	C/A	C	chr6B_215281493	T/C	T	IndEnv	YLD_17RRD
107			Qklen.tamu.6B.498	6B	497.647	KLEN	6.308	7.8979	5.8801	2.0178	2.1913	1.5589	0.6324	0.0258	TAM 112	0.0258	35	41	40.5	41.5	chr6B_489834992	A/G	A	chr6B_505024798	C/T	C	Across all envs	KLEN_18BI_18BSP100_18DMS_18BMS_19BSP100_19BMS	3.8623	-0.0038	-0.0134	0.0329	-0.0096	-0.014	0.0078
107			Qklen.tamu.6B.498	6B	497.647	KLEN	3.3862	4.4698			7.7321			0.0615	TAM 112	0.0615	35	41	40.5	41.5	chr6B_489834992	A/G	A	chr6B_505024798	C/T	C	IndEnv	KLEN_18DMS
108			Qshgw.tamu.6B.505	6B	505.329	SHGW	7.5032	7.866	3.6211	4.2449	3.8595	1.7771	2.0824	7.6158	TAM 112	7.6158	35	57	55.5	59.5	chr6B_478752380	G/A	G	chr6B_646268643	G/A	G	Across all envs	SHGW_17BSP100_17BSP67_17BMS_18BI_18BSP100_18DMS_18BMS_19BSP100_19BMS	-0.6238	4.0551	17.849	4.2114	-7.5751	0.1881	3.5646	-3.6486	-8.4056	-10.239
108			Qshgw.tamu.6B.505	6B	505.329	SHGW	3.4709	4.7336			10.2242			26.8798	TAM 112	26.8798	35	57	55.5	59.5	chr6B_478752380	G/A	G	chr6B_646268643	G/A	G	IndEnv	SHGW_17BSP67
109			Qarea.tamu.6B.550	6B	549.689	AREA	6.134	20.2726	6.325	13.9476	6.8404	2.3218	4.5186	0.0844	TAM 112	0.0844	35	44	43.5	44.5	chr6B_530569370	A/G	A	chr6B_553379561	C/T	C	Across all envs	AREA_18BI_18BSP100_18DMS_18BMS_19BSP100_19BMS	-7.6226	-0.0189	0.0078	-0.0854	0.2511	-0.0912	-0.0634
109			Qarea.tamu.6B.550	6B	549.689	AREA	3.4023	18.126			14.8474			0.3377	TAM 112	0.3377	35	44	43.5	44.5	chr6B_530569370	A/G	A	chr6B_553379561	C/T	C	IndEnv	AREA_18BMS
109			Qkwid.tamu.6B.550	6B	549.689	KWID	6.2868	8.4781	2.0165	6.4616	4.5824	1.4614	3.1209	0.0071	TAM 112	0.0071	35	44	43.5	44.5	chr6B_530569370	A/G	A	chr6B_553379561	C/T	C	Across all envs	KWID_18BI_18BSP100_18DMS_18BMS_19BSP100_19BMS	-4.4451	0.0025	0.001	-0.0075	-0.006	-0.0107	0.0207
109			Qkwid.tamu.6B.550	6B	549.689	KWID	3.4073	5.6479			9.3216			0.0252	TAM 112	0.0252	35	44	43.5	44.5	chr6B_530569370	A/G	A	chr6B_553379561	C/T	C	IndEnv	KWID_19BMS
109			Qkwid.tamu.6B.550	6B	549.689	KWID	4.1659	6.9516	2.1785	4.7731	7.4382	2.7825	4.6557	0.0121	TAM 112	0.0121	35	44	43.5	44.5	chr6B_530569370	A/G	A	chr6B_553379561	C/T	C	WithinMEs	KWID_ME2_19BSP100_19BMS	-2.5946	-0.0157	0.0157
109			Qtkw.tamu.6B.550	6B	549.689	TKW	3.4023	3.8996			6.3529			0.5784	TAM 112	0.5784	35	44	43.5	44.5	chr6B_530569370	A/G	A	chr6B_553379561	C/T	C	IndEnv	TKW_18BMS
110			Qscw.tamu.6B.552	6B	552.285	SCW	3.4709	4.3407			6.6188			0.0464	TAM 112	0.0464	35	47	46.5	47.5	chr6B_561700392	G/C	G	chr6B_551910713	T/C	T	IndEnv	SCW_17BSP67
111			Qperi.tamu.6B.560	6B	560.484	PERI	6.2357	7.4172	4.2961	3.1212	3.023	1.5712	1.4518	0.0584	TAM 112	0.0584	35	53	52.5	53.5	chr6B_585326789	T/C	T	chr6B_481264732	T/C	T	Across all envs	PERI_18BI_18BSP100_18DMS_18BMS_19BSP100_19BMS	1.1749	-0.0185	0.0132	-0.0454	-0.019	0.1171	-0.0474
111			Qperi.tamu.6B.560	6B	560.484	PERI	3.4251	5.545			8.7161			0.1818	TAM 112	0.1818	35	53	52.5	53.5	chr6B_585326789	T/C	T	chr6B_481264732	T/C	T	IndEnv	PERI_19BSP100
112			Qkwid.tamu.6B.615	6B	615.453	KWID	4.0599	9.5688	8.2481	1.3206	4.7312	3.6236	1.1077	0.019	TAM 112	0.019	35	51	50.5	51.5	chr6B_614599928	T/C	T	chr6B_632238931	T/C	T	AcrossMEs	KWID_ME1_ME2	6.9275	-0.0105	0.0105
112			Qkwid.tamu.6B.615	6B	615.453	KWID	3.4023	4.1265			6.0519			0.0227	TAM 112	0.0227	35	51	50.5	51.5	chr6B_614599928	T/C	T	chr6B_632238931	T/C	T	IndEnv	KWID_18BMS
112			Qtkw.tamu.6B.615	6B	615.453	TKW	3.4073	6.3058			8.3257			0.7917	TAM 112	0.7917	35	51	50.5	51.5	chr6B_614599928	T/C	T	chr6B_632238931	T/C	T	IndEnv	TKW_19BMS
112			Qtkw.tamu.6B.615	6B	615.453	TKW	4.8086	6.199	3.844	2.355	5.2121	2.8103	2.4018	0.3622	TAM 112	0.3622	35	51	50.5	51.5	chr6B_614599928	T/C	T	chr6B_632238931	T/C	T	WithinMEs	TKW_ME2_18BI_18BMS_19BMS	1.489	-0.124	-0.3338	0.4578
113			Qtkw.tamu.6B.640	6B	640.231	TKW	3.4251	6.7952			8.7504			0.9233	TAM 112	0.9233	35	50	48.5	50.5	chr6B_632434334	A/C	A	chr6B_640351349	T/C	T	IndEnv	TKW_19BSP100
113			Qtkw.tamu.6B.640	6B	640.231	TKW	5.3172	6.4268	3.131	3.2958	5.3581	2.7634	2.5946	0.2715	TAM 112	0.2715	35	50	48.5	50.5	chr6B_632434334	A/C	A	chr6B_640351349	T/C	T	WithinMEs	TKW_ME1_17BSP100_17BSP67_17BMS_19BSP100	-0.1648	-0.128	0.4414	-0.0658	-0.2476
114			Qkps.tamu.6D.7	6D	6.5372	KPS	3.4102	4.2833			8.3119			-0.6784	Duster	0.6784	36	6	5.5	6.5	chr6D_6184129	T/C	T	chr6D_6745821	T/C	T	IndEnv	KPS_18BSP100
115		24	Qarea.tamu.6D.116	6D	115.706	AREA	6.134	9.0817	7.3644	1.7172	3.2821	2.6818	0.6003	0.0906	TAM 112	0.0906	37	1	0	3.5	chr6D_97915036	G/A	G	chr6D_352896577	T/C	T	Across all envs	AREA_18BI_18BSP100_18DMS_18BMS_19BSP100_19BMS	5.6472	-0.0294	-0.0264	0.002	-0.0096	-0.029	0.0923
115		24	Qarea.tamu.6D.116	6D	115.706	AREA	3.4073	4.1175			4.5878			0.1613	TAM 112	0.1613	37	1	0	5.5	chr6D_97915036	G/A	G	chr6D_352896577	T/C	T	IndEnv	AREA_19BMS
115		24	Qkps.tamu.6D.110	6D	110.426	KPS	4.1242	8.122	7.9183	0.2037	8.4102	8.0808	0.3294	-0.5208	Duster	0.5208	37	0	0	0.5	chr6D_110425575	T/C	T	chr6D_97915036	G/A	G	AcrossMEs	KPS_ME1_ME2	7.7146	-0.1051	0.1051
115		24	Qkps.tamu.6D.116	6D	115.706	KPS	7.6276	13.906	9.2101	4.6959	5.2806	3.6292	1.6515	-0.3954	Duster	0.3954	37	1	0	2.5	chr6D_97915036	G/A	G	chr6D_352896577	T/C	T	Across all envs	KPS_17BSP100_17BSP67_17BMS_18BI_18BSP100_18DMS_18BMS_19BSP100_19BMS	4.5142	-0.0652	0.0065	0.3721	0.1221	0.1429	-0.476	0.1014	-0.4217	0.2179
115		24	Qkps.tamu.6D.116	6D	115.706	KPS	3.4251	5.3606			10.8922			-0.8406	Duster	0.8406	37	1	0	4.5	chr6D_97915036	G/A	G	chr6D_352896577	T/C	T	IndEnv	KPS_19BSP100
115		24	Qkps.tamu.6D.116	6D	115.706	KPS	5.1923	8.2751	4.1664	4.1088	6.8333	4.7343	2.099	-0.4241	Duster	0.4241	37	1	0	3.5	chr6D_97915036	G/A	G	chr6D_352896577	T/C	T	WithinMEs	KPS_ME1_17BSP100_17BSP67_17BMS_19BSP100	0.5768	-0.0389	0.0341	0.4	-0.3952
115		24	Qph.tamu.6D.110	6D	110.426	PH	6.9703	8.9899	5.8011	3.1887	2.0317	1.522	0.5096	0.5109	TAM 112	0.5109	37	0	0	0.5	chr6D_110425575	T/C	T	chr6D_97915036	G/A	G	Across all envs	PH_17BSP100_17BMS_18BI_18BSP100_18DMS_18BMS_19BSP100_19BMS	2.6124	0.041	0.0923	-0.0083	0.7129	-0.1854	-0.2664	-0.1754	-0.2108
115		24	Qph.tamu.6D.110	6D	110.426	PH	3.4102	4.7735			10.3634			1.2238	TAM 112	1.2238	37	0	0	0.5	chr6D_110425575	T/C	T	chr6D_97915036	G/A	G	IndEnv	PH_18BSP100
115		24	Qtkw.tamu.6D.116	6D	115.706	TKW	4.2771	4.305	4.2653	0.0397	2.7876	2.6648	0.1228	0.3644	TAM 112	0.3644	37	1	0	5.5	chr6D_97915036	G/A	G	chr6D_352896577	T/C	T	AcrossMEs	TKW_ME1_ME2	4.2256	0.0782	-0.0782
115			Qtkw.tamu.6D.205	6D	205.2	TKW	7.6224	15.5845	12.5347	3.0498	5.8485	4.9169	0.9316	0.3589	TAM 112	0.3589	37	3	0	4.5	chr6D_97915036	G/A	G	chr6D_352896577	T/C	T	Across all envs	TKW_17BSP100_17BSP67_17BMS_18BI_18BSP100_18DMS_18BMS_19BSP100_19BMS	9.4849	0.2839	0.2459	-0.067	-0.0876	-0.2175	0.0065	-0.1362	-0.0239	-0.0041
115			Qtkw.tamu.6D.205	6D	205.2	TKW	3.4015	5.3205			5.6081			0.7271	TAM 112	0.7271	37	3	0	6.5	chr6D_97915036	G/A	G	chr6D_352896577	T/C	T	IndEnv	TKW_17BSP100
115			Qtkw.tamu.6D.250	6D	249.947	TKW	5.3172	11.8283	9.7356	2.0927	9.4203	8.3419	1.0784	0.4729	TAM 112	0.4729	37	4	1.5	6.5	chr6D_97915036	G/A	G	chr6D_352896577	T/C	T	WithinMEs	TKW_ME1_17BSP100_17BSP67_17BMS_19BSP100	7.6429	0.1797	0.16	-0.175	-0.1646
116		25	Qklen.tamu.6D.408	6D	407.682	KLEN	3.4023	4.8062			5.9385			0.0594	TAM 112	0.0594	37	12	8.5	17.5	chr6D_384219242	A/C	A	chr6D_426070224	T/C	T	IndEnv	KLEN_18BMS
116		25	Qklen.tamu.6D.413	6D	413.454	KLEN	4.1204	6.0635	5.1663	0.8972	4.3616	4.2342	0.1274	0.0451	TAM 112	0.0451	37	13	9.5	17.5	chr6D_384219242	A/C	A	chr6D_426070224	T/C	T	WithinMEs	KLEN_ME1_18BI_18BMS	4.2691	-0.0078	0.0078
116		25	Qklen.tamu.6D.419	6D	419.226	KLEN	6.308	11.9217	10.4752	1.4465	2.85	2.6675	0.1826	0.0341	TAM 112	0.0341	37	14	11.5	16.5	chr6D_384219242	A/C	A	chr6D_426070224	T/C	T	Across all envs	KLEN_18BI_18BSP100_18DMS_18BMS_19BSP100_19BMS	9.287	0.0012	0.0043	-0.0062	0.0165	-0.0045	-0.0112
116		25	Qperi.tamu.6D.425	6D	424.998	PERI	6.2357	7.3706	6.1876	1.183	2.3572	2.2329	0.1243	0.0699	TAM 112	0.0699	37	15	11.5	17.5	chr6D_384219242	A/C	A	chr6D_426070224	T/C	T	Across all envs	PERI_18BI_18BSP100_18DMS_18BMS_19BSP100_19BMS	5.46	0.0192	-0.0064	-0.019	0.0252	-0.0044	-0.0145
116		25	Qph.tamu.6D.390	6D	390.365	PH	6.9703	7.358	6.1411	1.2169	1.7553	1.5142	0.2411	0.5141	TAM 112	0.5141	37	9	6.5	13.5	chr6D_384219242	A/C	A	chr6D_426070224	T/C	T	Across all envs	PH_17BSP100_17BMS_18BI_18BSP100_18DMS_18BMS_19BSP100_19BMS	4.9242	0.0317	0.077	0.1168	-0.4139	-0.0637	0.116	-0.1748	0.311
117		26	Qarea.tamu.6D.447	6D	447.004	AREA	6.134	7.5804	4.213	3.3673	2.312	1.5413	0.7708	0.0685	TAM 112	0.0685	37	35	32.5	37	chr6D_439587357	A/G	A	chr6D_447217196	G/A	G	Across all envs	AREA_18BI_18BSP100_18DMS_18BMS_19BSP100_19BMS	0.8457	0.0036	-0.0115	-0.0351	0.1037	-0.0234	-0.0373
117		26	Qarea.tamu.6D.447	6D	447.004	AREA	3.4023	5.6998			3.9599			0.1738	TAM 112	0.1738	37	35	32.5	37	chr6D_439587357	A/G	A	chr6D_447217196	G/A	G	IndEnv	AREA_18BMS
117		26	Qhi.tamu.6D.445	6D	445.365	HI	3.4131	4.3118			12.54			1.7339	TAM 112	1.7339	37	34	31.5	37	chr6D_439587357	A/G	A	chr6D_447217196	G/A	G	IndEnv	HI_17BMS
117		26	Qhi.tamu.6D.445	6D	445.365	HI	4.0352	4.2917	3.7137	0.5781	6.9882	4.3038	2.6844	0.6849	TAM 112	0.6849	37	34	31.5	37	chr6D_439587357	A/G	A	chr6D_447217196	G/A	G	WithinMEs	HI_ME3_17BMS_18BSP100	3.1356	0.5409	-0.5409
118	18	27	Qscw.tamu.7A.6	7A	5.71638	SCW	3.4251	3.6159			5.776			-0.0797	Duster	0.0797	39	4	1.5	8.5	chr7A_2579229	G/A	G	chr7A_10853221	T/G	T	IndEnv	SCW_19BSP100
118	18	27	Qscw.tamu.7A.6	7A	5.71638	SCW	3.4073	5.0544			9.4774			-0.0965	Duster	0.0965	39	4	0	7.5	chr7A_2579229	G/A	G	chr7A_10853221	T/G	T	IndEnv	SCW_19BMS
118	18	27	Qscw.tamu.7A.7	7A	6.95842	SCW	7.5974	10.837	7.6593	3.1777	4.8814	2.4552	2.4262	-0.0271	Duster	0.0271	39	5	2.5	8.5	chr7A_2579229	G/A	G	chr7A_10853221	T/G	T	Across all envs	SCW_17BSP100_17BSP67_17BMS_18BI_18BSP100_18DMS_18BMS_19BSP100_19BMS	4.4816	0.029	0.0174	0.018	0.0174	0.0125	0.0046	-0.0038	-0.0424	-0.0527
118		27	Qshdw.tamu.7A.4	7A	4.47434	SHDW	4.7186	10.8818	9.0509	1.8309	12.0464	7.9904	4.056	-20.1279	Duster	20.1279	39	3	1.5	5.5	chr7A_2579229	G/A	G	chr7A_10853221	T/G	T	Across all envs	SHDW_18BMS_19BSP100_19BMS	7.22	14.1391	5.5216	-19.6606
118		27	Qshdw.tamu.7A.4	7A	4.47434	SHDW	3.4073	8.9532			11.9191			-42.7598	Duster	42.7598	39	3	1.5	6.5	chr7A_2579229	G/A	G	chr7A_10853221	T/G	T	IndEnv	SHDW_19BMS
118		27	Qspm.tamu.7A.4	7A	4.47434	SPM	4.6187	5.9316	2.5551	3.3766	5.4418	2.8715	2.5704	9.2189	TAM 112	9.2189	39	3	0	7.5	chr7A_2579229	G/A	G	chr7A_10853221	T/G	T	AcrossMEs	SPM_ME1_ME2_ME3	-0.8215	9.2914	2.3804	-11.6718
119			Qklen.tamu.7B.4	7B	4.34467	KLEN	6.308	8.4955	7.1993	1.2961	2.1748	1.8672	0.3075	-0.0284	Duster	0.0284	42	1	0	2	chr7B_4048462	G/T	G	chr7B_4611145	C/A	C	Across all envs	KLEN_18BI_18BSP100_18DMS_18BMS_19BSP100_19BMS	5.932	0.0063	0.0067	-0.0144	0.0145	-0.0167	0.0035
119			Qperi.tamu.7B.5	7B	4.61119	PERI	6.2357	8.5122	8.1509	0.3613	3.0934	2.8845	0.2089	-0.0791	Duster	0.0791	42	2	0	2	chr7B_4611169	A/G	A	chr7B_4611231	C/G	C	Across all envs	PERI_18BI_18BSP100_18DMS_18BMS_19BSP100_19BMS	7.7896	0.0248	-0.01	-0.0233	0.0319	-0.021	-0.0024
120			Qscw.tamu.7B.696	7B	695.731	SCW	3.4015	3.7411			6.4595			0.0485	TAM 112	0.0485	43	84	82.5	84.5	chr7B_694799555	T/A	T	chr7B_695918454	C/T	C	IndEnv	SCW_17BSP100
121		28	Qhi.tamu.7B.700	7B	700.03	HI	3.4015	3.4787			4.5735			0.9679	TAM 112	0.9679	43	92	86.5	92.5	chr7B_697120461	G/C	G	chr7B_700395551	G/A	G	IndEnv	HI_17BSP100
121		28	Qshgw.tamu.7B.699	7B	698.987	SHGW	3.4015	3.993			7.8267			25.044	TAM 112	25.044	43	90	86.5	92.5	chr7B_697120461	G/C	G	chr7B_700395551	G/A	G	IndEnv	SHGW_17BSP100
122		29	Qarea.tamu.7B.730	7B	730.186	AREA	3.4023	4.2871			2.9817			0.1522	TAM 112	0.1522	43	116	114.5	116.5	chr7B_730112746	A/G	A	chr7B_730299386	C/A	C	IndEnv	AREA_18BMS
122		29	Qhi.tamu.7B.730	7B	730.186	HI	7.5034	7.8049	3.4481	4.3568	3.3256	1.7272	1.5984	0.2663	TAM 112	0.2663	43	116	115.5	116.5	chr7B_730112746	A/G	A	chr7B_730299386	C/A	C	Across all envs	HI_17BSP100_17BSP67_17BMS_18BI_18BSP100_18DMS_18BMS_19BSP100_19BMS	-0.987	0.042	0.4921	-0.4103	0.1293	0.1297	-0.2742	0.1494	-0.0456	-0.2123
123			Qshgw.tamu.7B.741	7B	741.453	SHGW	3.4709	3.4546			7.2168			22.4272	TAM 112	22.4272	43	125	124.5	125	chr7B_741343070	T/C	T	chr7B_741510820	G/A	G	IndEnv	SHGW_17BSP67
124			Qyld.tamu.7D.48	7D	47.9881	YLD	3.4251	3.9984			5.4313			-8.4068	Duster	8.4068	45	0	0	0.5	chr7D_47988138	T/C	T	chr7D_53634310	A/G	A	IndEnv	YLD_19BSP100
125	19	30	Qarea.tamu.7D.66	7D	66.0301	AREA	6.134	26.7442	16.9105	9.8337	9.5744	6.2418	3.3326	0.1384	TAM 112	0.1384	45	12	10.5	13.5	chr7D_64236400	G/T	G	chr7D_68774974	G/C	G	Across all envs	AREA_18BI_18BSP100_18DMS_18BMS_19BSP100_19BMS	7.768	0.1237	-0.0525	-0.0714	0.1558	-0.1078	-0.0477
125	19	30	Qarea.tamu.7D.66	7D	66.0301	AREA	3.4023	15.3118			12.0479			0.3048	TAM 112	0.3048	45	12	10.5	13.5	chr7D_64236400	G/T	G	chr7D_68774974	G/C	G	IndEnv	AREA_18BMS
125	19	30	Qarea.tamu.7D.68	7D	67.6964	AREA	3.4164	8.2382			10.8303			0.2676	TAM 112	0.2676	45	13	10.5	15.5	chr7D_64236400	G/T	G	chr7D_68774974	G/C	G	IndEnv	AREA_18BI
125	19	30	Qhd.tamu.7D.64	7D	64.3639	HD	3.3862	6.0716			6.6832			-0.6834	Duster	0.6834	45	11	6.5	12.5	chr7D_64236400	G/T	G	chr7D_68774974	G/C	G	IndEnv	HD_18DMS
125	19	30	Qhd.tamu.7D.66	7D	66.0301	HD	6.3201	64.4944	57.8113	6.6831	23.7739	21.3194	2.4544	-0.9703	Duster	0.9703	45	12	11.5	12.5	chr7D_64236400	G/T	G	chr7D_68774974	G/C	G	Across all envs	HD_17BMS_18BI_18BSP100_18DMS_18BMS_19BSP100	51.1282	0.2347	-0.665	0.0503	0.3724	-0.0727	0.0803
125	19	30	Qhd.tamu.7D.66	7D	66.0301	HD	3.4102	7.4768			8.0184			-0.9497	Duster	0.9497	45	12	10.5	13.5	chr7D_64236400	G/T	G	chr7D_68774974	G/C	G	IndEnv	HD_18BSP100
125	19	30	Qhd.tamu.7D.66	7D	66.0301	HD	3.4023	18.1401			17.4758			-1.1901	Duster	1.1901	45	12	9.5	13.5	chr7D_64236400	G/T	G	chr7D_68774974	G/C	G	IndEnv	HD_18BMS
125	19	30	Qhd.tamu.7D.66	7D	66.0301	HD	3.4131	4.4326			2.9027			-0.8874	Duster	0.8874	45	12	8.5	13.5	chr7D_64236400	G/T	G	chr7D_68774974	G/C	G	IndEnv	HD_17BMS
125	19	30	Qhd.tamu.7D.68	7D	67.6964	HD	3.4251	11.6638			8.075			-0.9746	Duster	0.9746	45	13	11.5	16.5	chr7D_64236400	G/T	G	chr7D_68774974	G/C	G	IndEnv	HD_19BSP100
125	19	30	Qhd.tamu.7D.68	7D	67.6964	HD	3.4164	23.147			25.2883			-1.7225	Duster	1.7225	45	13	11.5	13.5	chr7D_64236400	G/T	G	chr7D_68774974	G/C	G	IndEnv	HD_18BI
125		30	Qhi.tamu.7D.68	7D	67.6964	HI	7.5034	11.7646	5.8705	5.8942	5.5181	2.9515	2.5667	0.3464	TAM 112	0.3464	45	13	10.5	16.5	chr7D_64236400	G/T	G	chr7D_68774974	G/C	G	Across all envs	HI_17BSP100_17BSP67_17BMS_18BI_18BSP100_18DMS_18BMS_19BSP100_19BMS	-0.237	0.263	-0.1656	-0.1119	-0.205	0.8326	-0.1605	-0.1337	-0.173	-0.146
125		30	Qhi.tamu.7D.68	7D	67.6964	HI	3.4102	7.8596			11.4556			1.2073	TAM 112	1.2073	45	13	10.5	16.5	chr7D_64236400	G/T	G	chr7D_68774974	G/C	G	IndEnv	HI_18BSP100
125		30	Qhi.tamu.7D.68	7D	67.6964	HI	4.0352	8.2294	3.6716	4.5578	6.7708	4.7251	2.0456	0.7203	TAM 112	0.7203	45	13	10.5	16.5	chr7D_64236400	G/T	G	chr7D_68774974	G/C	G	WithinMEs	HI_ME3_17BMS_18BSP100	-0.8862	-0.4739	0.4739
125		30	Qklen.tamu.7D.64	7D	64.3639	KLEN	4.0962	6.3728	5.1123	1.2604	3.1906	1.9184	1.2722	0.0298	TAM 112	0.0298	45	11	6.5	13.5	chr7D_64236400	G/T	G	chr7D_68774974	G/C	G	AcrossMEs	KLEN_ME1_ME2	3.8519	-0.0243	0.0243
125		30	Qklen.tamu.7D.66	7D	66.0301	KLEN	4.1204	4.1626	3.9694	0.1932	4.0073	3.2203	0.787	0.0392	TAM 112	0.0392	45	12	10.5	15.5	chr7D_64236400	G/T	G	chr7D_68774974	G/C	G	WithinMEs	KLEN_ME1_18BI_18BMS	3.7762	0.0194	-0.0194
125		30	Qklen.tamu.7D.68	7D	67.6964	KLEN	3.4164	6.9347			10.3277			0.0802	TAM 112	0.0802	45	13	10.5	16.5	chr7D_64236400	G/T	G	chr7D_68774974	G/C	G	IndEnv	KLEN_18BI
125		30	Qkps.tamu.7D.66	7D	66.0301	KPS	7.6276	11.9292	8.181	3.7482	4.103	3.1694	0.9336	-0.3701	Duster	0.3701	45	12	10.5	13.5	chr7D_64236400	G/T	G	chr7D_68774974	G/C	G	Across all envs	KPS_17BSP100_17BSP67_17BMS_18BI_18BSP100_18DMS_18BMS_19BSP100_19BMS	4.4328	-0.0209	-0.0877	0.1343	-0.306	0.1253	-0.0742	0.0676	0.4005	-0.239
125		30	Qkps.tamu.7D.66	7D	66.0301	KPS	4.1242	6.3981	5.2856	1.1125	6.5211	5.2794	1.2417	-0.4209	Duster	0.4209	45	12	10.5	15.5	chr7D_64236400	G/T	G	chr7D_68774974	G/C	G	AcrossMEs	KPS_ME1_ME2	4.1731	0.2041	-0.2041
125		30	Qkps.tamu.7D.68	7D	67.6964	KPS	3.4164	4.2691			6.7167			-0.7119	Duster	0.7119	45	13	10.5	16.5	chr7D_64236400	G/T	G	chr7D_68774974	G/C	G	IndEnv	KPS_18BI
125		30	Qkps.tamu.7D.68	7D	67.6964	KPS	4.6069	7.4939	6.8527	0.6412	5.5595	5.1698	0.3897	-0.5399	Duster	0.5399	45	13	10.5	13.5	chr7D_64236400	G/T	G	chr7D_68774974	G/C	G	WithinMEs	KPS_ME2_18BI_18BMS_19BMS	6.2115	-0.1572	0.1987	-0.0415
125	19	30	Qkwid.tamu.7D.68	7D	67.6964	KWID	6.2868	17.1808	12.9581	4.2227	11.6612	9.3969	2.2643	0.0179	TAM 112	0.0179	45	13	11.5	14.5	chr7D_64236400	G/T	G	chr7D_68774974	G/C	G	Across all envs	KWID_18BI_18BSP100_18DMS_18BMS_19BSP100_19BMS	8.7354	0.0027	-0.0084	0.003	0.016	-0.0025	-0.0107
125	19	30	Qkwid.tamu.7D.68	7D	67.6964	KWID	4.0599	15.8599	13.1696	2.6903	7.6201	5.9454	1.6747	0.0245	TAM 112	0.0245	45	13	10.5	15.5	chr7D_64236400	G/T	G	chr7D_68774974	G/C	G	AcrossMEs	KWID_ME1_ME2	1.4793	0.013	-0.013
125	19	30	Qkwid.tamu.7D.68	7D	67.6964	KWID	3.4023	10.2985			16.2116			0.0373	TAM 112	0.0373	45	13	10.5	15.5	chr7D_64236400	G/T	G	chr7D_68774974	G/C	G	IndEnv	KWID_18BMS
125	19	30	Qkwid.tamu.7D.68	7D	67.6964	KWID	4.2315	12.6364	12.0716	0.5649	13.7237	12.9616	0.7621	0.0275	TAM 112	0.0275	45	13	11.5	15.5	chr7D_64236400	G/T	G	chr7D_68774974	G/C	G	WithinMEs	KWID_ME1_18BI_18BMS	11.567	-0.0067	0.0067
125	19	30	Qkwid.tamu.7D.69	7D	69.2135	KWID	3.4164	3.5347			8.8669			0.0214	TAM 112	0.0214	45	14	10.5	19.5	chr7D_68774974	G/C	G	chr7D_82443850	T/C	T	IndEnv	KWID_18BI
125	19	30	Qperi.tamu.7D.62	7D	62.2418	PERI	3.4023	3.9044			4.2021			0.1189	TAM 112	0.1189	45	9	4.5	13.5	chr7D_53634310	A/G	A	chr7D_64236400	G/T	G	IndEnv	PERI_18BMS
125	19	30	Qperi.tamu.7D.64	7D	64.3639	PERI	6.2357	14.2425	7.9847	6.2578	5.5714	2.9316	2.6398	0.08	TAM 112	0.08	45	11	10.5	12.5	chr7D_64236400	G/T	G	chr7D_68774974	G/C	G	Across all envs	PERI_18BI_18BSP100_18DMS_18BMS_19BSP100_19BMS	1.7269	0.1453	0.0225	-0.071	0.0238	-0.0531	-0.0675
125	19	30	Qperi.tamu.7D.66	7D	66.0301	PERI	3.4164	8.7273			12.8109			0.2346	TAM 112	0.2346	45	12	10.5	15.5	chr7D_64236400	G/T	G	chr7D_68774974	G/C	G	IndEnv	PERI_18BI
125	19	30	Qtkw.tamu.7D.66	7D	66.0301	TKW	7.6224	26.1847	17.2861	8.8986	11.4156	7.0941	4.3215	0.4308	TAM 112	0.4308	45	12	10.5	13.5	chr7D_64236400	G/T	G	chr7D_68774974	G/C	G	Across all envs	TKW_17BSP100_17BSP67_17BMS_18BI_18BSP100_18DMS_18BMS_19BSP100_19BMS	8.3875	-0.2848	-0.2238	0.0426	0.7323	-0.2223	-0.1518	0.4558	-0.2351	-0.1129
125	19	30	Qtkw.tamu.7D.68	7D	67.6964	TKW	4.2771	10.829	8.2984	2.5306	6.8986	5.3348	1.5638	0.5166	TAM 112	0.5166	45	13	10.5	15.5	chr7D_64236400	G/T	G	chr7D_68774974	G/C	G	AcrossMEs	TKW_ME1_ME2	5.7678	-0.2797	0.2797
125	19	30	Qtkw.tamu.7D.68	7D	67.6964	TKW	3.4023	9.2926			16.8101			0.9411	TAM 112	0.9411	45	13	10.5	15.5	chr7D_64236400	G/T	G	chr7D_68774974	G/C	G	IndEnv	TKW_18BMS
125	19	30	Qtkw.tamu.7D.68	7D	67.6964	TKW	4.8086	21.1762	18.0354	3.1409	16.4604	13.7115	2.7488	0.8024	TAM 112	0.8024	45	13	11.5	14.5	chr7D_64236400	G/T	G	chr7D_68774974	G/C	G	WithinMEs	TKW_ME2_18BI_18BMS_19BMS	14.8945	0.3857	0.0935	-0.4793
125	19	30	Qtkw.tamu.7D.69	7D	69.2135	TKW	3.4164	11.0464			15.9733			1.2066	TAM 112	1.2066	45	14	10.5	16.5	chr7D_68774974	G/C	G	chr7D_82443850	T/C	T	IndEnv	TKW_18BI
126			Qklen.tamu.7D.107	7D	106.954	KLEN	4.1204	5.0346	4.2381	0.7965	5.2219	3.4914	1.7305	0.0409	TAM 112	0.0409	45	38	35.5	38.5	chr7D_110098182	T/C	T	chr7D_106339307	A/C	A	WithinMEs	KLEN_ME1_18BI_18BMS	3.4416	0.0288	-0.0288
126			Qklen.tamu.7D.110	7D	109.846	KLEN	3.4164	4.4639			6.3062			0.0627	TAM 112	0.0627	45	36	35.5	38.5	chr7D_110098182	T/C	T	chr7D_106339307	A/C	A	IndEnv	KLEN_18BI
126	20		Qperi.tamu.7D.107	7D	106.954	PERI	6.2357	10.6703	6.3391	4.3312	4.1244	2.295	1.8294	0.0709	TAM 112	0.0709	45	38	35.5	38.5	chr7D_110098182	T/C	T	chr7D_106339307	A/C	A	Across all envs	PERI_18BI_18BSP100_18DMS_18BMS_19BSP100_19BMS	2.79	-0.0209	-0.0012	-0.0547	-0.0857	0.0851	0.0775
126	20		Qperi.tamu.7D.107	7D	106.954	PERI	3.4073	5.1727			2.0559			0.1581	TAM 112	0.1581	45	38	35.5	38.5	chr7D_110098182	T/C	T	chr7D_106339307	A/C	A	IndEnv	PERI_19BMS
126	20		Qperi.tamu.7D.110	7D	109.846	PERI	3.4251	4.7907			7.2017			0.1661	TAM 112	0.1661	45	36	35.5	38.5	chr7D_110098182	T/C	T	chr7D_106339307	A/C	A	IndEnv	PERI_19BSP100
127			Qtkw.tamu.7D.118	7D	117.905	TKW	3.4015	3.4605			3.1636			0.5432	TAM 112	0.5432	45	46	45.5	46.5	chr7D_117788781	C/G	C	chr7D_119986774	A/G	A	IndEnv	TKW_17BSP100
128			Qarea.tamu.7D.148	7D	147.721	AREA	3.4073	7.7928			9.1026			0.2273	TAM 112	0.2273	45	49	48.5	49.5	chr7D_139252034	C/T	C	chr7D_154926503	C/T	C	IndEnv	AREA_19BMS
129			Qspm.tamu.7D.149	7D	148.758	SPM	3.4251	4.6132			7.888			-25.0066	Duster	25.0066	45	50	49.5	50.5	chr7D_152356594	T/C	T	chr7D_145241046	T/C	T	IndEnv	SPM_19BSP100
129			Qspm.tamu.7D.149	7D	148.758	SPM	4.203	4.7725	1.3102	3.4623	18.2764	5.3414	12.9349	-9.6929	Duster	9.6929	45	50	49.5	50.5	chr7D_152356594	T/C	T	chr7D_145241046	T/C	T	WithinMEs	SPM_ME1_19BSP100_19BMS	-2.1521	-15.0836	15.0836
130	21		Qklen.tamu.7D.157	7D	156.754	KLEN	6.308	15.9627	7.3274	8.6353	4.6764	1.9359	2.7406	0.029	TAM 112	0.029	45	51	50.5	51.5	chr7D_156192771	A/G	A	chr7D_162764965	C/T	C	Across all envs	KLEN_18BI_18BSP100_18DMS_18BMS_19BSP100_19BMS	-1.379	-0.007	-0.0302	-0.0255	-0.0304	0.0352	0.0579
130	21		Qklen.tamu.7D.157	7D	156.754	KLEN	4.0962	23.8974	11.2641	12.6333	8.529	4.4491	4.0799	0.0454	TAM 112	0.0454	45	51	50.5	51.5	chr7D_156192771	A/G	A	chr7D_162764965	C/T	C	AcrossMEs	KLEN_ME1_ME2	-1.3692	0.0435	-0.0435
130	21		Qklen.tamu.7D.157	7D	156.754	KLEN	3.4251	6.1119			8.0218			0.065	TAM 112	0.065	45	51	50.5	52.5	chr7D_156192771	A/G	A	chr7D_162764965	C/T	C	IndEnv	KLEN_19BSP100
130	21		Qklen.tamu.7D.157	7D	156.754	KLEN	3.4073	9.2714			5.2108			0.0876	TAM 112	0.0876	45	51	50.5	52.5	chr7D_156192771	A/G	A	chr7D_162764965	C/T	C	IndEnv	KLEN_19BMS
130	21		Qklen.tamu.7D.157	7D	156.754	KLEN	4.1479	15.4284	15.3992	0.0292	7.7232	7.5549	0.1682	0.076	TAM 112	0.076	45	51	50.5	51.5	chr7D_156192771	A/G	A	chr7D_162764965	C/T	C	WithinMEs	KLEN_ME2_19BSP100_19BMS	15.37	-0.0113	0.0113
131			Qklen.tamu.7D.164	7D	164.053	KLEN	6.308	6.547	1.3604	5.1867	1.8886	0.3583	1.5303	0.0124	TAM 112	0.0124	45	54	53.5	54.5	chr7D_164536715	C/A	C	chr7D_163548064	G/A	G	Across all envs	KLEN_18BI_18BSP100_18DMS_18BMS_19BSP100_19BMS	-3.8263	0.0062	-0.0153	0.0546	-0.0151	-0.0157	-0.0147
131			Qklen.tamu.7D.164	7D	164.053	KLEN	3.3862	6.053			10.5136			0.0717	TAM 112	0.0717	45	54	53.5	54.5	chr7D_164536715	C/A	C	chr7D_163548064	G/A	G	IndEnv	KLEN_18DMS
131			Qperi.tamu.7D.164	7D	164.053	PERI	6.2357	8.4221	4.5291	3.893	3.5227	1.636	1.8867	0.0595	TAM 112	0.0595	45	54	53.5	54.5	chr7D_164536715	C/A	C	chr7D_163548064	G/A	G	Across all envs	PERI_18BI_18BSP100_18DMS_18BMS_19BSP100_19BMS	0.6361	-0.0411	0.0717	0.1011	-0.0643	-0.0108	-0.0566
131			Qperi.tamu.7D.164	7D	164.053	PERI	3.3862	4.3762			7.1587			0.1709	TAM 112	0.1709	45	54	53.5	54.5	chr7D_164536715	C/A	C	chr7D_163548064	G/A	G	IndEnv	PERI_18DMS
132			Qtw.tamu.7D.513	7D	513.271	TW	3.4219	3.753			5.727			-0.2888	Duster	0.2888	45	61	56.5	63.5	chr7D_505146876	A/G	A	chr7D_535979831	G/A	G	IndEnv	TW_17CH
132			Qtw.tamu.7D.540	7D	540.497	TW	6.1414	6.3796	5.1742	1.2054	3.684	3.3368	0.3472	-2.7066	Duster	2.7066	45	64	60.5	66.5	chr7D_535979831	G/A	G	chr7D_548807756	G/A	G	Across all envs	TW_17CH_17RRD_18NFD_19BSP100_19BMS_19RRD	3.9688	0.3	-0.9009	-1.1909	1.3721	0.5861	-0.1663
133			Qph.tamu.7D.602	7D	601.533	PH	6.9703	11.7336	10.6722	1.0614	3.85	2.7993	1.0507	0.6901	TAM 112	0.6901	45	117	116.5	117.5	chr7D_601487513	T/C	T	chr7D_601816385	C/T	C	Across all envs	PH_17BSP100_17BMS_18BI_18BSP100_18DMS_18BMS_19BSP100_19BMS	9.6108	-0.0057	-0.2391	-0.1754	-0.2583	1.0373	-0.3505	-0.1999	0.1916
133			Qph.tamu.7D.602	7D	601.533	PH	3.3862	4.8846			4.9313			1.7566	TAM 112	1.7566	45	117	116.5	117.5	chr7D_601487513	T/C	T	chr7D_601816385	C/T	C	IndEnv	PH_18DMS
134			Qph.tamu.7D.604	7D	603.846	PH	6.9703	9.1937	7.1128	2.0809	2.2663	1.8075	0.4588	0.5544	TAM 112	0.5544	45	121	119.5	121.5	chr7D_603678199	G/C	G	chr7D_604327810	C/T	C	Across all envs	PH_17BSP100_17BMS_18BI_18BSP100_18DMS_18BMS_19BSP100_19BMS	5.0319	0.1428	-0.0948	-0.0233	0.0901	-0.5353	-0.2046	0.1361	0.4889
a Physical position based on IWGSC RefSeq v 1.0 Mega base pair position.
b Abbreviation of traits: grain yield form whole plot (YLD), thousand kernel weight (TKW), kernels spike-1 (KPS), spikes m-2 (SPM), harvest index (HI), dry weight of biomass sample (BM), grain yield from biomass sample (BMYLD), single head dry weight (SHDW), single head grain weight (SHGW), single culm weight (SCW), heading date (HD), plant height (PH), test weight (TW), kernel area (AREA), kerne…
c Logarithm of the odds value for overall, additive effect (A), and additive by environment interaction effect (AbyE).
d Phenotypic variance explained for overall, additive effect (A), and additive by environment interaction effect (AbyE).
e Additive effect value from single allele for positive value with favorable allele from TAM 112 and negative value with favorable allele from Duster.
f Linkage groups.
g Genetic position with centimorgan (cM).
h Left and right border of confidence interval.
i QTL mapping under individual environment, across all environments, within mega-environment, and across mega-environments.
j Abbreviation of environments: Texas A&M AgriLife Research stations in Bushland, TX, Bushland middle school dryland in 2017, 2018, 2019 (17BMS, 18BMS, 19BMS), Bushland irrigated in 2018 (18BI), and Bushland South Pivot with two irrigated levels (67% and 100%) in 2017, 2018, 2019 (17BSP67, 17BSP100, 18BSP100, 19BSP100), Red River Demonstration Farm, CO, in 2017, 2019 (17RRD, 19RRD), Noble Foundat…

## Sheet: Table S7
Table S7 Epistatic interaction among genomic regions in TAM112/Duster population for yield related, agronomy, and kernel traits.
Traita	Order	Analysesb	Trait_Envc	Chromosome1	Position1 (cM)d	Involved QTL regions	LeftMarker1	RightMarker1	Chromosome2	Position2 (cM)	LeftMarker2	RightMarker2	LODe	LOD(AA)	LOD(AAbyE)	PVEf	PVE(AA)	PVE(AAbyE)	Add1g	Add2	AddbyAddh	A1byE_01	A1byE_02	A1byE_03	A1byE_04	A1byE_05	A1byE_06	A1byE_07	A1byE_08	A1byE_09	A1byE_10	A2byE_01	A2byE_02	A2byE_03	A2byE_04	A2byE_05	A2byE_06	A2byE_07	A2byE_08	A2byE_09	A2byE_10	AAbyE_01	AAbyE_02	AAbyE_03	AAbyE_04	AAbyE_05	AAbyE_06	AAbyE_07	AAbyE_08
BMYLD	3	AllEnvAE	BMYLD_17BSP100_17BSP67_17BMS_18BI_18BSP100_18DMS_18BMS_19BSP100_19BMS	12	35		chr3A_481086680	chr3A_652833032	31	0	chr5D_543828231	chr5D_544148230	10.6541	7.0095	3.6445	3.0651	1.5328	1.5323	-3.1536	-0.9841	10.7186	-9.062	-0.0018	3.3171	0.8414	1.6731	-2.6081	4.6335	2.1389	-0.9321	-3.1099	-3.2268	-4.2574	-3.1322	9.1928	2.1417	-0.5414	1.8561	1.0772	-5.8655	-7.5049	3.0627	2.6628	-4.9525	27.6856	-7.7322	-8.5969	1.2409
AREA	4	AllEnvAE	AREA_18BI_18BSP100_18DMS_18BMS_19BSP100_19BMS	20	55		chr4A_612531321	chr4A_613396527	38	15	chr6D_462193069	chr6D_472765722	12.3311	12.3311	0	2.4506	2.2782	0.1724	0.0307	0.0054	0.1131	-0.0086	-0.0201	0.0395	0.0222	-0.0012	-0.0319	0.02	-0.0015	-0.0117	-0.0106	0.0175	-0.0136	-0.0102	-0.0388	0.02	-0.0341	0.0155	0.0476
AREA	5	AllEnvAE	AREA_18BI_18BSP100_18DMS_18BMS_19BSP100_19BMS	39	60		chr7A_55923153	chr7A_55930688	43	80	chr7B_685324514	chr7B_693146174	10.7878	10.7878	0	2.2168	2.0387	0.1781	-0.026	0.0177	0.1075	0.0282	0.0664	-0.0273	-0.0215	-0.0193	-0.0265	0.0358	-0.0304	-0.0524	0.0536	-0.0022	-0.0044	-0.0038	0.0218	-0.0275	0.0028	-0.0454	0.0522
KLEN	6	AllEnvAE	KLEN_18BI_18BSP100_18DMS_18BMS_19BSP100_19BMS	8	100		chr2B_717127511	chr2B_717627558	12	70	chr3A_711253712	chr3A_714525815	12.1009	12.1008	0	2.3439	2.2362	0.1077	-0.0075	0.0096	-0.0366	-0.005	0.0096	-0.0083	0.0061	-0.0129	0.0104	0.0118	0.0016	0.0027	-0.0122	0.0078	-0.0116	0.0021	0.0055	0.0077	-0.0145	0.0012	-0.0019
KLEN	7	AllEnvAE	KLEN_18BI_18BSP100_18DMS_18BMS_19BSP100_19BMS	1	0		chr1A_53856106	chr1A_256965302	14	10	chr3B_28295015	chr3B_28295151	10.9787	10.9787	0	2.169	2.0265	0.1425	-0.0008	-0.0072	0.0352	-0.0105	-0.0022	-0.0044	0.0122	0.0036	0.0013	0.0093	-0.0012	-0.0021	-0.0112	0.0027	0.0024	0.0122	-0.0145	0.0063	-0.004	0.0099	-0.0099
KLEN	8	AllEnvAE	KLEN_18BI_18BSP100_18DMS_18BMS_19BSP100_19BMS	6	25		chr2A_17405760	chr2A_21421383	16	20	chr3B_811063972	chr3B_814372706	10.5841	10.5841	0	2.0428	1.9017	0.1411	0.0041	-0.0069	-0.0335	0.0028	0.0016	0.0033	-0.0044	0.0007	-0.0039	-0.023	0.0042	0.0025	0.0125	-0.0013	0.0051	0.0018	0.0091	-0.0079	-0.0162	0.0069	0.0062
KLEN	9	AllEnvAE	KLEN_18BI_18BSP100_18DMS_18BMS_19BSP100_19BMS	8	105		chr2B_740318375	chr2B_746680510	16	20	chr3B_811063972	chr3B_814372706	10.909	10.909	0	1.9632	1.9447	0.0185	0.0011	-0.0042	-0.034	0.0028	0.006	-0.0037	-0.0014	-0.0118	0.0081	-0.0223	0.0039	0.0022	0.0125	-0.002	0.0056	-0.0064	0.0047	0.0025	0.0012	0.0008	-0.0028
KLEN	10	AllEnvAE	KLEN_18BI_18BSP100_18DMS_18BMS_19BSP100_19BMS	6	50		chr2A_32971753	chr2A_45100758	20	90	chr4A_683784629	chr4A_679074394	10.1041	10.1041	0	1.8263	1.7434	0.0829	-0.0188	0.0186	0.0322	-0.0118	-0.0009	-0.0086	0.0024	0.0102	0.0087	-0.0041	-0.0015	0.0078	0.0045	0.0045	-0.0111	0.0037	0.0003	0.0092	0.0016	-0.0015	-0.0132
KLEN	11	AllEnvAE	KLEN_18BI_18BSP100_18DMS_18BMS_19BSP100_19BMS	2	5		chr1B_4341229	chr1B_1473807	35	20	chr6B_166994216	chr6B_173816122	10.6243	10.6242	0	2.0561	1.921	0.1351	0.0088	0.0087	0.034	0.0133	-0.0183	-0.0054	-0.006	0.0048	0.0117	0.0028	0.0028	-0.0123	0.0024	-0.0061	0.0104	0.009	-0.0188	0.0076	0.0005	0.0026	-0.001
KLEN	12	AllEnvAE	KLEN_18BI_18BSP100_18DMS_18BMS_19BSP100_19BMS	10	25		chr2D_612289680	chr2D_612289635	35	100	chr6B_688033393	chr6B_696923857	10.5736	10.5736	0	1.8991	1.8459	0.0532	-0.0217	0	-0.0333	0.0091	0.0098	-0.0121	0.0031	-0.0022	-0.0076	-0.0073	0.0047	-0.0078	0.0104	-0.0003	0.0003	-0.0096	0.0051	0.0039	0.0018	0.0052	-0.0065
KLEN	13	AllEnvAE	KLEN_18BI_18BSP100_18DMS_18BMS_19BSP100_19BMS	20	55		chr4A_612531321	chr4A_613396527	38	15	chr6D_462193069	chr6D_472765722	10.8828	10.8828	0	1.9359	1.9107	0.0252	0.0104	0.0048	0.0336	0.0033	0.0004	0.0118	-0.0026	-0.0009	-0.0121	-0.0025	-0.0029	-0.0031	-0.0006	0.0062	0.0029	0.0021	0.0002	-0.0031	-0.0074	0.004	0.0042
KLEN	14	AllEnvAE	KLEN_18BI_18BSP100_18DMS_18BMS_19BSP100_19BMS	19	75		chr3D_598598569	chr3D_600510203	39	60	chr7A_55923153	chr7A_55930688	10.6064	10.6064	0	2.0417	1.9064	0.1353	-0.0002	-0.0103	0.0338	-0.0066	-0.0003	-0.0047	-0.0001	0.0092	0.0024	0.0019	0.0098	0.0014	-0.007	0.004	-0.0102	0.0082	-0.008	-0.0017	0.0089	0.008	-0.0155
KLEN	15	AllEnvAE	KLEN_18BI_18BSP100_18DMS_18BMS_19BSP100_19BMS	20	20	Qklen.tamu.4A.84	chr4A_30316423	chr4A_90524634	39	90	chr7A_91496317	chr7A_586312006	10.2124	10.2124	0	1.8988	1.8013	0.0976	-0.0243	-0.0031	-0.0329	0.0071	0.0012	0.0214	-0.0004	-0.0123	-0.017	0.0029	0.0104	-0.0107	0.0078	-0.007	-0.0034	-0.001	-0.0096	-0.0011	0.0029	0.0136	-0.0048
KLEN	16	AllEnvAE	KLEN_18BI_18BSP100_18DMS_18BMS_19BSP100_19BMS	35	120		chr6B_698461345	chr6B_715926304	40	0	chr7A_686237013	chr7A_688257527	10.0556	10.0556	0	2.0096	1.8199	0.1898	-0.0071	-0.0033	-0.0328	0.0035	-0.0006	0.0052	-0.0027	0.0006	-0.006	-0.0137	0.0099	-0.0031	-0.0047	0.0122	-0.0007	0.0112	0.0112	-0.0067	0.0052	-0.0014	-0.0196
KLEN	17	AllEnvAE	KLEN_18BI_18BSP100_18DMS_18BMS_19BSP100_19BMS	10	20		chr2D_606085681	chr2D_601966666	45	150	chr7D_625595260	chr7D_628696166	10.8184	10.8184	0	2.0859	1.884	0.2019	-0.0253	-0.0087	-0.0337	0.0058	0.0093	-0.0033	-0.0017	0.0007	-0.0107	-0.0067	0	0.0245	-0.0029	-0.0104	-0.0045	-0.02	0.0135	0.004	0.0099	-0.0026	-0.0048
PERI	18	AllEnvAE	PERI_18BI_18BSP100_18DMS_18BMS_19BSP100_19BMS	6	25		chr2A_17405760	chr2A_21421383	16	20	chr3B_811063972	chr3B_814372706	10.7788	10.7788	0	2.0913	1.9579	0.1334	0.0092	-0.0415	-0.0875	0.0027	0.0158	0.0319	-0.0112	-0.022	-0.0172	-0.0276	0.0085	0	0.0324	-0.0222	0.0088	0.0051	0.0323	-0.0166	-0.029	-0.0153	0.0235
PERI	19	AllEnvAE	PERI_18BI_18BSP100_18DMS_18BMS_19BSP100_19BMS	9	120		chr2D_447252920	chr2D_545511580	26	0	chr5B_2793197	chr5B_6210335	11.4731	11.4731	0	2.1935	2.1916	0.0019	0.0032	-0.0025	-0.0932	-0.0141	0.035	-0.0114	-0.0154	0.011	-0.0052	0.0141	-0.0026	0.0027	0.0221	-0.0235	-0.0128	-0.0153	0.0037	-0.0009	0.0048	-0.0076	0.0152
PERI	20	AllEnvAE	PERI_18BI_18BSP100_18DMS_18BMS_19BSP100_19BMS	20	125		chr4A_696726388	chr4A_702104558	27	30	chr5B_669588875	chr5B_680234342	10.7601	10.7601	0	2.103	1.9938	0.1093	-0.0129	-0.0174	-0.0898	0.0296	-0.0029	0.0013	-0.0144	-0.0496	0.036	-0.0506	0.0028	-0.0111	0.0401	0.0152	0.0036	0.0054	-0.0056	-0.0201	0.0361	0.0023	-0.0182
PERI	21	AllEnvAE	PERI_18BI_18BSP100_18DMS_18BMS_19BSP100_19BMS	15	85		chr3B_758202881	chr3B_763230831	33	10	chr6A_60584725	chr6A_63109075	12.1682	12.1682	0	2.3641	2.1952	0.169	-0.0009	-0.0422	-0.0933	0.0335	-0.0079	-0.0068	-0.0219	-0.0138	0.0168	0	-0.0118	-0.0258	0.0046	-0.0156	0.0487	0.0221	-0.0015	-0.0366	0.0133	-0.0253	0.028
PERI	22	AllEnvAE	PERI_18BI_18BSP100_18DMS_18BMS_19BSP100_19BMS	12	85		chr3A_719990763	chr3A_721359206	33	45	chr6A_591415809	chr6A_593812871	10.0611	10.0611	0	1.9315	1.8111	0.1204	0.0163	-0.0095	-0.0845	0.0416	-0.0011	-0.0083	-0.0413	0.0188	-0.0097	-0.0563	-0.0314	0.037	0.0026	0.0007	0.0474	0.0093	-0.0288	0.0098	0.0383	-0.0223	-0.0062
PERI	23	AllEnvAE	PERI_18BI_18BSP100_18DMS_18BMS_19BSP100_19BMS	25	35		chr5A_619468596	chr5A_631682129	36	20	chr6D_12022888	chr6D_16008215	10.5522	10.5522	0	2.0438	1.886	0.1578	-0.0083	-0.0125	-0.087	0.0335	-0.041	0.026	0.0076	-0.0029	-0.0232	0.0069	-0.0598	0.0394	0.008	0.0046	0.0008	0.0356	-0.0084	-0.0031	0.0311	-0.0396	-0.0155
PERI	24	AllEnvAE	PERI_18BI_18BSP100_18DMS_18BMS_19BSP100_19BMS	20	10		chr4A_16199852	chr4A_24499654	39	55	chr7A_48062085	chr7A_55923153	10.3541	10.3541	0	1.9093	1.8831	0.0262	0.0127	-0.0314	-0.0868	-0.0015	-0.0497	-0.0066	0.0106	0.0474	-0.0002	-0.0106	0.0255	-0.0014	0.0095	-0.0011	-0.0219	0.0045	-0.0085	0.006	0.0158	0.0001	-0.0179
PERI	25	AllEnvAE	PERI_18BI_18BSP100_18DMS_18BMS_19BSP100_19BMS	39	105		chr7A_580629647	chr7A_590672780	43	115	chr7B_727266333	chr7B_730112746	11.3443	11.3442	0.0001	2.4902	2.2082	0.282	0.0008	0.054	-0.0934	0.0037	0.0286	-0.0167	0.0046	-0.0253	0.0052	-0.0297	0.0073	-0.0045	-0.0309	0.0359	0.0218	0	0.0346	0.0184	-0.0223	-0.061	0.0304
PERI	26	AllEnvAE	PERI_18BI_18BSP100_18DMS_18BMS_19BSP100_19BMS	8	55		chr2B_76930626	chr2B_93047157	45	40	chr7D_106339399	chr7D_107475890	10.3791	10.3791	0	2.0532	1.9706	0.0826	0.0136	0.0239	-0.0883	-0.0267	-0.017	0.0264	-0.0135	0.0124	0.0184	0.0215	0.0391	-0.0005	-0.0347	-0.001	-0.0244	0.0097	-0.0049	-0.0114	0.0329	-0.0241	-0.0021
KWID	27	AllEnvAE	KWID_18BI_18BSP100_18DMS_18BMS_19BSP100_19BMS	34	20		chr6B_28038735	chr6B_29759131	43	115	chr7B_727266333	chr7B_730112746	12.7727	12.7727	0	3.8415	2.8295	1.012	-0.0031	0.0079	0.0178	-0.0023	0.0035	0.0051	-0.0037	-0.0004	-0.0022	-0.0038	-0.0035	0.0042	0.0046	-0.0023	0.0009	-0.0093	-0.0057	0.0187	-0.0084	0.0097	-0.005
HD	50	AllEnvAE	HD_17BMS_18BI_18BSP100_18DMS_18BMS_19BSP100	2	20	Qhd.tamu.2B.58	chr1B_22819742	chr1B_25327758	8	45	chr2B_57246450	chr2B_65095965	12.1185	11.2827	0.8358	1.961	1.8207	0.1403	-0.0342	-0.2498	-0.391	0.2678	-0.0026	-0.2132	-0.0008	0.0378	-0.0889	0.1559	-0.6459	0.1364	0.1542	0.0194	0.1801	-0.214	-0.0658	0.1066	0.0474	0.0021	0.1236
HD	51	AllEnvAE	HD_17BMS_18BI_18BSP100_18DMS_18BMS_19BSP100	8	35	Qhd.tamu.2B.42	chr2B_35320841	chr2B_42242271	9	65	chr2D_37233281	chr2D_37233258	12.3158	11.9356	0.3802	1.9795	1.951	0.0286	-0.2276	0.0611	-0.4135	0.1172	0.1251	-0.4774	0.0847	-0.015	0.1655	-0.0203	-0.0383	-0.0391	0.0439	0.0677	-0.0139	-0.0308	-0.1129	0.0882	0.0556	0.0575	-0.0576
HD	52	AllEnvAE	HD_17BMS_18BI_18BSP100_18DMS_18BMS_19BSP100	4	0		chr2A_608006397	chr1D_2510554	12	50	chr3A_685437269	chr3A_691339965	10.3108	8.5565	1.7543	1.6361	1.3885	0.2476	0.0905	-0.2004	0.3422	0.309	-0.0762	-0.0159	-0.0478	0.0257	-0.1948	-0.1247	0.0695	0.0881	0.0286	-0.0962	0.0347	0.2408	-0.0234	0.1085	-0.0576	-0.2557	-0.0125
HD	53	AllEnvAE	HD_17BMS_18BI_18BSP100_18DMS_18BMS_19BSP100	1	50		chr1A_545853160	chr1A_545892458	19	45	chr3D_575110859	chr3D_585017950	10.5076	8.6912	1.8163	1.6683	1.4182	0.2501	0.0998	0.0059	-0.346	0.0221	-0.0052	0.0636	-0.0679	-0.0792	0.0666	-0.1071	0.0454	0.0462	0.081	-0.0038	-0.0617	-0.0628	-0.2127	-0.1008	0.2046	0.1532	0.0184
HD	54	AllEnvAE	HD_17BMS_18BI_18BSP100_18DMS_18BMS_19BSP100	14	5		chr3B_24817134	chr3B_25416402	20	130	chr4A_708557954	chr4A_705718526	10.701	9.1476	1.5534	1.7479	1.4935	0.2544	-0.2333	-0.1363	-0.3518	-0.1509	0.0521	0.0317	0.0878	-0.1102	0.0895	0.2936	-0.1542	-0.0819	0.0504	-0.0883	-0.0196	-0.2846	0.0244	-0.0451	0.0679	0.215	0.0224
HD	55	AllEnvAE	HD_17BMS_18BI_18BSP100_18DMS_18BMS_19BSP100	26	70		chr5B_453066705	chr5B_461597800	36	10	chr6D_9195090	chr6D_9826788	13.7947	11.8617	1.933	2.2971	1.9994	0.2977	0.0082	-0.0094	-0.4096	0.2344	-0.0943	-0.0741	-0.0187	0.0345	-0.0818	0.0039	0.0491	0.0002	0.1495	-0.2014	-0.0013	-0.2657	0.018	-0.1481	0.0181	0.2434	0.1342
HD	56	AllEnvAE	HD_17BMS_18BI_18BSP100_18DMS_18BMS_19BSP100	25	35		chr5A_619468596	chr5A_631682129	37	0	chr6D_110425575	chr6D_97915036	11.5355	10.8574	0.6781	1.8845	1.7694	0.1151	-0.0859	-0.0302	0.3858	-0.0506	-0.0855	0.1309	-0.0623	0.0103	0.0573	-0.0872	0.0146	-0.1968	0.1068	0.1374	0.0251	0.1407	-0.0925	0.0174	0.0955	-0.0542	-0.1069
HD	57	AllEnvAE	HD_17BMS_18BI_18BSP100_18DMS_18BMS_19BSP100	25	5		chr5A_572832639	chr5A_577717287	39	0	chr7A_2659045	chr7A_3765639	10.9709	10.0696	0.9014	1.797	1.6909	0.1061	-0.1436	0.0475	0.3755	-0.0704	-0.0712	-0.0549	0.0132	0.1701	0.0133	0.1624	-0.1496	-0.0576	0.0891	0.0351	-0.0794	0.0248	0.0196	0.1708	0.0573	-0.1332	-0.1394
HD	58	AllEnvAE	HD_17BMS_18BI_18BSP100_18DMS_18BMS_19BSP100	35	55		chr6B_476197372	chr6B_476732733	39	55	chr7A_48062085	chr7A_55923153	12.308	10.6555	1.6525	1.8465	1.6205	0.226	-0.23	0.1998	0.381	-0.1153	-0.0138	0.0267	0.0626	0.177	-0.1373	-0.1069	0.0233	0.2003	-0.1121	-0.0991	0.0946	0.0484	0.1834	0.1273	-0.0613	-0.2242	-0.0736
HD	59	AllEnvAE	HD_17BMS_18BI_18BSP100_18DMS_18BMS_19BSP100	9	110	Qhd.tamu.2D.151	chr2D_108920528	chr2D_171955791	40	10	chr1A_563319769	chr7A_699006046	11.1414	9.0285	2.1129	1.7393	1.3819	0.3574	-0.3713	0.0362	-0.3395	-0.0672	-0.0359	-0.0256	0.1334	0.0629	-0.0676	0.083	-0.1487	-0.0048	0.057	-0.0187	0.0323	-0.3522	0.0288	-0.0386	0.0957	0.1969	0.0694
HI	1	acrossMEs	HI_ME1_ME2_ME3	2	65		chr1B_540346553	chr1B_556432841	15	15	chr3B_161446251	chr3B_174829540	10.6694	9.4875	1.182	4.9319	4.3351	0.5968	0.1376	0.2552	0.6003	-0.0934	0.0521	0.0412	-0.0392	-0.2417	0.2809	-0.1581	-0.157	0.315
HI	28	AllEnvAE	HI_17BSP100_17BSP67_17BMS_18BI_18BSP100_18DMS_18BMS_19BSP100_19BMS	2	90		chr1B_636796017	chr1B_636862159	6	80	chr2A_565323821	chr2A_586905185	11.8351	7.0104	4.8247	1.8446	1.2603	0.5844	0.0271	-0.0688	-0.3734	-0.1159	0.2713	-0.1942	-0.065	0.1987	-0.0624	-0.0307	-0.2116	0.2098	0.0358	-0.3747	0.2989	-0.0339	-0.0985	-0.3432	0.0567	0.1377	0.321	-0.2168	-0.4184	0.0272	-0.0082	-0.2253	-0.0849	0.4408	0.2948	0.1908
HI	29	AllEnvAE	HI_17BSP100_17BSP67_17BMS_18BI_18BSP100_18DMS_18BMS_19BSP100_19BMS	1	65		chr1A_556760580	chr1A_564314347	8	65	chr2B_184326512	chr2B_184378679	10.2891	6.4001	3.8889	1.7927	1.152	0.6407	-0.0797	0.0589	0.3554	0.0324	-0.1024	-0.1431	-0.0221	0.1096	-0.1776	0.0959	0.0718	0.1354	-0.2692	0.3706	0.0492	-0.0331	-0.0086	-0.0531	-0.0547	-0.0517	0.0505	0.1471	0.3206	0.3465	-0.0708	-0.2302	0.2844	-0.328	-0.1041	-0.3656
HI	30	AllEnvAE	HI_17BSP100_17BSP67_17BMS_18BI_18BSP100_18DMS_18BMS_19BSP100_19BMS	8	5		chr2B_5321166	chr2B_1239711	9	0	chr2D_682149	chr2D_2683386	11.8147	8.6699	3.1448	2.0625	1.6006	0.4619	0.043	-0.0077	0.4185	-0.1465	0.0178	-0.196	0.2319	0.156	-0.1582	0.1053	-0.0667	0.0564	0.1148	0.4266	-0.8074	0.0665	0.1923	0.1098	0.0685	-0.077	-0.0943	0.4514	0.2176	0.0627	-0.0093	-0.1299	0.1028	-0.2299	-0.0842	-0.3812
HI	31	AllEnvAE	HI_17BSP100_17BSP67_17BMS_18BI_18BSP100_18DMS_18BMS_19BSP100_19BMS	1	55		chr1A_549577527	chr1A_549857573	12	5	chr3A_44589346	chr3A_482182154	11.9423	8.762	3.1803	1.7318	1.3566	0.3752	0.0389	-0.0857	0.385	-0.1861	0.0367	0.1614	0.1011	0.023	-0.134	0.071	-0.103	0.0298	-0.0726	-0.1821	0.0109	0.1071	0.0081	-0.1024	0.2013	0.079	-0.0493	0.141	0.3681	-0.0906	0.1307	0.0591	0.0895	-0.2903	-0.1462	-0.2612
HI	32	AllEnvAE	HI_17BSP100_17BSP67_17BMS_18BI_18BSP100_18DMS_18BMS_19BSP100_19BMS	2	75		chr1B_606589188	chr1B_612916294	14	10	chr3B_28295015	chr3B_28295151	10.269	4.5161	5.7529	1.7954	0.8315	0.9639	0.1264	0.1566	0.3001	0.055	0.3807	-0.4724	0.0663	0.018	-0.1738	0.1634	0.0531	-0.0903	0.1086	0.4463	0.2874	0.0526	-0.2183	-0.0338	-0.3209	-0.0652	-0.2569	0.171	-0.0844	0.3214	-0.335	0.2283	0.5865	-0.2917	-0.4282	-0.1677
HI	33	AllEnvAE	HI_17BSP100_17BSP67_17BMS_18BI_18BSP100_18DMS_18BMS_19BSP100_19BMS	12	90		chr3A_726274324	chr3A_726780669	14	10	chr3B_28295015	chr3B_28295151	12.2278	4.6565	7.5713	2.0323	0.8349	1.1974	-0.008	0.1594	-0.3017	-0.2873	-0.1535	-0.1746	0.2119	0.2835	0.3277	0.1247	-0.2415	-0.0909	0.1181	0.4568	0.2573	0.0393	-0.2198	-0.0393	-0.3003	-0.0605	-0.2517	-0.0619	-0.0037	-0.602	0.0591	-0.1879	-0.4596	0.5653	0.3978	0.293
HI	34	AllEnvAE	HI_17BSP100_17BSP67_17BMS_18BI_18BSP100_18DMS_18BMS_19BSP100_19BMS	2	65		chr1B_540346553	chr1B_556432841	15	15	chr3B_161446251	chr3B_174829540	11.8051	9.3268	2.4783	1.9688	1.6282	0.3406	0.0966	0.3025	0.4227	0.1388	0.1784	-0.3586	0.039	-0.0536	-0.01	0.0329	0.1162	-0.0831	0.2632	0.2243	-0.0097	-0.022	0.0702	0.0911	-0.2339	-0.1519	-0.2312	0.0465	0.1662	0.3292	0.1703	0.0078	-0.0456	-0.2403	-0.3025	-0.1317
HI	35	AllEnvAE	HI_17BSP100_17BSP67_17BMS_18BI_18BSP100_18DMS_18BMS_19BSP100_19BMS	8	65		chr2B_184326512	chr2B_184378679	15	35	chr3B_499455062	chr3B_492745026	13.0586	6.63	6.4286	2.4528	1.2093	1.2435	0.0273	0.1618	-0.367	-0.2954	0.3287	0.0563	-0.0647	0.0415	-0.0543	-0.0203	-0.0448	0.0531	0.1461	0.2723	-0.0623	-0.1116	0.0114	0.1251	-0.1068	-0.0873	-0.1869	-0.4843	-0.6825	0.5034	-0.2237	0.3617	0.0734	0.3175	0.1143	0.0201
HI	36	AllEnvAE	HI_17BSP100_17BSP67_17BMS_18BI_18BSP100_18DMS_18BMS_19BSP100_19BMS	1	50	Qhi.tamu.3D.590	chr1A_545853160	chr1A_545892458	19	55	chr3D_588202832	chr3D_590806180	10.985	7.4867	3.4983	1.7065	1.1926	0.5139	0.049	0.1174	0.3594	-0.1041	-0.2307	0.0509	0.0995	0.1626	0.14	-0.0522	-0.0755	0.0096	0.2751	0.0363	-0.3147	0.0808	-0.1962	-0.1692	-0.0098	-0.0623	0.3602	0.4312	0.2279	-0.1998	-0.112	-0.0354	0.2739	-0.1341	-0.127	-0.3248
HI	37	AllEnvAE	HI_17BSP100_17BSP67_17BMS_18BI_18BSP100_18DMS_18BMS_19BSP100_19BMS	8	65		chr2B_184326512	chr2B_184378679	22	5	chr4B_644973890	chr4B_648063342	10.9038	7.4933	3.4105	1.8564	1.3677	0.4887	0.0739	-0.1264	0.3909	-0.229	0.3696	0.0315	-0.0212	-0.0114	-0.0751	-0.0601	-0.0716	0.0672	-0.2678	-0.0229	-0.0437	-0.0645	0.1374	0.1154	0.0491	0.0956	0.0015	0.3053	0.2921	0.0635	0.0461	-0.1159	0.211	-0.3509	-0.3005	-0.1508
HI	38	AllEnvAE	HI_17BSP100_17BSP67_17BMS_18BI_18BSP100_18DMS_18BMS_19BSP100_19BMS	16	5		chr3B_803849135	chr3B_804397668	25	10	chr5A_582105509	chr5A_580553868	11.7622	7.9847	3.7775	2.0304	1.4529	0.5775	0.0329	0.0284	0.4021	-0.0329	0.0032	-0.1734	0.1376	-0.0188	-0.0171	0.0404	0.0471	0.0139	0.1339	0.0534	0.0414	-0.0564	-0.1322	0.1293	-0.1517	0.0422	-0.0599	0.2707	0.3726	-0.083	-0.0498	-0.0324	0.3392	-0.3053	-0.3093	-0.2026
HI	39	AllEnvAE	HI_17BSP100_17BSP67_17BMS_18BI_18BSP100_18DMS_18BMS_19BSP100_19BMS	2	65		chr1B_540346553	chr1B_556432841	25	15	chr5A_578449873	chr5A_598638693	11.4348	5.7924	5.6425	1.7284	0.8383	0.8901	0.0726	-0.0523	-0.3049	0.1201	0.1557	-0.3553	0.0388	-0.0386	-0.0277	0.0559	0.1261	-0.075	-0.0096	0.097	-0.082	-0.0322	-0.1678	0.0765	-0.0214	0.0951	0.0444	-0.5041	-0.3879	0.3406	0.1424	0.2368	-0.3847	0.3302	0.0802	0.1466
HI	40	AllEnvAE	HI_17BSP100_17BSP67_17BMS_18BI_18BSP100_18DMS_18BMS_19BSP100_19BMS	20	60		chr4A_616836746	chr4A_626014517	25	75	chr5A_673854927	chr5A_678294082	10.4075	7.8479	2.5596	1.8156	1.4004	0.4152	-0.2243	-0.0871	0.3884	-0.1625	-0.0873	-0.3251	-0.1969	0.2356	0.1218	0.2875	0.0099	0.1171	-0.0001	-0.1476	-0.1759	-0.2071	0.0861	0.2761	0.1672	0.0542	-0.053	0.3582	0.1678	0.1866	0.1104	-0.0397	-0.102	-0.2535	-0.2131	-0.2147
HI	41	AllEnvAE	HI_17BSP100_17BSP67_17BMS_18BI_18BSP100_18DMS_18BMS_19BSP100_19BMS	19	70		chr3D_596878153	chr3D_598598569	25	80	chr5A_680235142	chr5A_681251635	10.0913	6.7216	3.3698	1.7844	1.2217	0.5627	-0.0156	-0.1449	-0.3664	0.1579	0.2361	-0.3771	0.2239	-0.0664	-0.0654	-0.1117	0.004	-0.0014	-0.112	-0.0093	-0.0616	-0.2206	0.1244	0.1011	0.2401	0.04	-0.1021	-0.399	-0.3474	-0.1326	-0.0252	0.3302	0.0798	0.0663	0.0884	0.3395
HI	42	AllEnvAE	HI_17BSP100_17BSP67_17BMS_18BI_18BSP100_18DMS_18BMS_19BSP100_19BMS	9	65		chr2D_37233281	chr2D_37233258	27	55	chr5B_691808672	chr5B_691808788	10.6108	6.5446	4.0663	1.8473	1.2173	0.63	-0.0246	-0.0072	-0.3651	0.0734	-0.0289	-0.4363	0.0378	-0.0484	0.0522	-0.0132	0.0259	0.3376	-0.1082	-0.0156	0.1629	0.0567	0.2294	0.0799	-0.2454	-0.0771	-0.0826	-0.4187	-0.2088	0.0809	0.0577	0.0268	-0.3667	0.36	0.3243	0.1445
HI	43	AllEnvAE	HI_17BSP100_17BSP67_17BMS_18BI_18BSP100_18DMS_18BMS_19BSP100_19BMS	12	35		chr3A_481086680	chr3A_652833032	31	5	chr5D_550954706	chr5D_552375887	11.0269	8.4501	2.5768	1.8286	1.4337	0.3949	0.0523	0.1429	0.4064	-0.132	-0.147	0.3296	-0.096	0.0574	0.0941	0.1658	0.1014	-0.3732	-0.2683	-0.0954	0.66	0.0416	0.2044	-0.1391	-0.1645	-0.0614	-0.1771	-0.0446	0.0779	0.3334	-0.2137	0.0031	0.4384	-0.1387	-0.2634	-0.1924
HI	44	AllEnvAE	HI_17BSP100_17BSP67_17BMS_18BI_18BSP100_18DMS_18BMS_19BSP100_19BMS	15	95		chr3B_763268011	chr3B_769386792	32	0	chr6A_5233761	chr6A_5296425	11.6445	4.9974	6.6471	1.7556	0.8825	0.8731	-0.067	-0.0518	-0.3117	0.0003	0.0743	-0.1197	0.0193	-0.0744	0.1183	-0.198	-0.0521	0.232	-0.1683	0.0498	0.1465	0.1078	-0.1225	-0.3603	0.101	0.0793	0.1667	-0.152	-0.3827	-0.3391	-0.2321	0.1465	-0.1983	0.5413	0.2637	0.3528
HI	45	AllEnvAE	HI_17BSP100_17BSP67_17BMS_18BI_18BSP100_18DMS_18BMS_19BSP100_19BMS	25	40		chr5A_633284206	chr5A_653953195	32	0	chr6A_5233761	chr6A_5296425	10.2267	5.9454	4.2812	1.7107	1.0802	0.6306	0.2266	-0.0479	-0.3428	0.0919	0.3783	-0.0518	-0.053	0.0964	0.2149	-0.5055	-0.2445	0.0734	-0.1549	0.0805	0.1424	0.118	-0.1356	-0.3317	0.0459	0.0558	0.1796	0.0494	-0.3158	-0.3451	-0.2601	0.2067	-0.1185	0.4689	0.1442	0.1702
HI	46	AllEnvAE	HI_17BSP100_17BSP67_17BMS_18BI_18BSP100_18DMS_18BMS_19BSP100_19BMS	1	85		chr1A_573392937	chr1A_573393087	35	0	chr6B_99241253	chr6B_92231393	13.0852	6.6525	6.4327	2.4206	1.2337	1.1869	-0.0713	0.1384	-0.3682	0.2331	0.1724	-0.3069	-0.1932	0.1022	-0.1256	0.0914	0.0187	0.0079	-0.0705	0.1432	0.0495	-0.1031	-0.0838	0.0146	0.0677	-0.2116	0.1939	-0.2688	-0.664	0.4442	-0.2668	0.3466	-0.3035	0.3554	0.151	0.206
HI	47	AllEnvAE	HI_17BSP100_17BSP67_17BMS_18BI_18BSP100_18DMS_18BMS_19BSP100_19BMS	39	70		chr7A_76893220	chr7A_79814702	43	120	chr7B_732593691	chr7B_739989624	10.2676	5.8406	4.427	1.5993	0.8851	0.7142	0.0721	0.1082	0.313	0.0087	0.0384	-0.4773	0.0754	0.0216	0.2923	0.0863	-0.1042	0.0587	0.0907	-0.226	-0.3455	0.1269	0.2223	-0.0304	0.2307	0.0098	-0.0786	0.1973	0.4187	0.379	0.1977	-0.323	-0.3526	-0.2659	-0.0321	-0.2192
HI	48	AllEnvAE	HI_17BSP100_17BSP67_17BMS_18BI_18BSP100_18DMS_18BMS_19BSP100_19BMS	6	10		chr2A_13116498	chr2A_17405760	44	5	chr7D_5347901	chr7D_8088712	10.871	5.3427	5.5283	1.7716	0.9326	0.839	-0.0756	-0.149	0.3213	-0.2009	-0.1917	0.0431	0.0189	-0.0288	0.1645	0.225	0.0551	-0.0851	0.0854	-0.0432	-0.137	0.0411	-0.1429	0.0782	0.1159	0.0061	-0.0036	0.5013	0.0651	0.0475	-0.0843	-0.1228	0.4793	-0.5003	-0.2229	-0.1629
HI	49	AllEnvAE	HI_17BSP100_17BSP67_17BMS_18BI_18BSP100_18DMS_18BMS_19BSP100_19BMS	6	80		chr2A_565323821	chr2A_586905185	45	110	chr7D_580885533	chr7D_596999236	10.2924	4.8492	5.4431	1.4083	0.745	0.6633	-0.066	0.0024	-0.2877	-0.0082	-0.3378	0.2792	-0.0089	-0.0727	-0.3633	0.0595	0.1307	0.3215	0.0475	0.1695	0.0813	-0.2611	-0.0699	0.0526	0.0172	-0.0597	0.0226	-0.5746	0.0662	0.0094	0.1021	-0.0911	-0.2431	0.4322	0.2624	0.0365
HI	185	WithinMEs	HI_ME2_17BSP100_17BSP67_19BSP100	8	65		chr2B_184326512	chr2B_184378679	15	35	chr3B_499455062	chr3B_492745026	12.1286	9.1058	3.0228	5.1427	4.2381	0.9047	0.0237	0.2718	-0.7179	-0.2914	0.3327	-0.0413	0.0361	0.1612	-0.1973	-0.1337	-0.331	0.4647
PH	64	AllEnvAE	PH_17BSP100_17BMS_18BI_18BSP100_18DMS_18BMS_19BSP100_19BMS	1	20		chr1A_504089876	chr1A_512475885	8	125	chr2B_752483215	chr2B_771809567	11.3281	8.4779	2.8502	1.6726	1.2768	0.3958	-0.3586	-0.2719	0.5781	0.2512	0.1983	0.0314	0.1152	-0.23	0.4021	-0.3052	-0.463	0.0276	0.0973	-0.0708	-0.0136	0.3019	-0.0159	0.0036	-0.33	-0.3032	-0.0338	0.1831	-0.6757	0.3213	-0.0145	0.2452	0.2777
PH	65	AllEnvAE	PH_17BSP100_17BMS_18BI_18BSP100_18DMS_18BMS_19BSP100_19BMS	2	10		chr1B_3213121	chr1B_6473917	8	145	chr2B_800234376	chr2B_800188566	10.3618	8.0472	2.3146	1.8339	1.3576	0.4763	-0.034	0.0827	0.5918	0.0076	0.0383	-0.0229	0.1307	-0.0189	0.2884	-0.1503	-0.273	-0.1839	-0.0587	-0.0745	0.0565	0.3958	0.3004	-0.2975	-0.1381	-0.0926	0.2111	-0.0464	-0.4309	0.0112	-0.2469	-0.1946	0.7892
PH	66	AllEnvAE	PH_17BSP100_17BMS_18BI_18BSP100_18DMS_18BMS_19BSP100_19BMS	8	5		chr2B_5321166	chr2B_1239711	9	0	chr2D_682149	chr2D_2683386	10.1809	7.0551	3.1259	1.6876	1.1767	0.5108	-0.3566	-0.0626	-0.5536	0.1413	-0.2882	-0.1418	0.6597	0.1943	-0.2371	0.1122	-0.4405	-0.1067	0.1707	0.0721	0.024	0.2706	0.0699	-0.3183	-0.1824	0.3409	0.2067	-0.5079	0.6162	-0.2858	0.0583	-0.013	-0.4154
PH	67	AllEnvAE	PH_17BSP100_17BMS_18BI_18BSP100_18DMS_18BMS_19BSP100_19BMS	6	5		chr2A_9954814	chr2A_13116354	9	15	chr2D_12415822	chr2D_14943940	10.9344	9.9305	1.0039	1.8298	1.6202	0.2096	0.0657	-0.313	0.6438	-0.1674	-0.0257	0.3937	-0.3008	0.0241	-0.2247	0.0035	0.2974	0.3291	0.2483	-0.1526	0.0972	-0.2108	0.2488	-0.2779	-0.2822	-0.0163	-0.1111	-0.0771	0.1051	0.0345	-0.3086	-0.1334	0.5069
PH	68	AllEnvAE	PH_17BSP100_17BMS_18BI_18BSP100_18DMS_18BMS_19BSP100_19BMS	9	60		chr2D_21555266	chr2D_41428274	9	120	chr2D_447252920	chr2D_545511580	10.0702	8.1532	1.917	1.4547	1.2327	0.2221	-0.044	-0.1303	-0.5748	-0.2065	0.5015	0.0124	-0.45	-0.1303	-0.0151	0.0566	0.2313	0.3854	-0.0969	-0.1274	0.446	0.0799	0.0136	-0.1865	-0.5141	0.1674	0.066	0.0285	0.3832	-0.6565	0.1343	-0.2318	0.1089
PH	69	AllEnvAE	PH_17BSP100_17BMS_18BI_18BSP100_18DMS_18BMS_19BSP100_19BMS	2	65		chr1B_540346553	chr1B_556432841	15	30	chr3B_474767074	chr3B_476593055	10.2213	8.5601	1.6613	1.6915	1.3969	0.2946	-0.044	-0.0107	-0.6021	0.1602	0.0196	0.0677	0.0737	-0.2942	0.0527	-0.3293	0.2497	0.3123	-0.2702	-0.1506	0.0087	0.3995	-0.0264	0.0672	-0.3406	0.0828	-0.1481	-0.1523	0.4728	-0.0514	0.1843	0.1405	-0.5286
PH	70	AllEnvAE	PH_17BSP100_17BMS_18BI_18BSP100_18DMS_18BMS_19BSP100_19BMS	7	25		chr2A_745016668	chr2A_754345906	15	80	chr3B_756611174	chr3B_756613889	13.6501	11.368	2.2821	2.1824	1.7565	0.4259	-0.0432	0.3138	-0.6712	0.1119	-0.1388	-0.1364	0.3716	-0.185	0.0235	0.0709	-0.1177	-0.2468	-0.0267	0.1368	-0.1425	0.1978	0.0663	0.0835	-0.0683	0.1756	0.0116	-0.2996	0.4362	0.3438	0.0116	-0.02	-0.6593
PH	71	AllEnvAE	PH_17BSP100_17BMS_18BI_18BSP100_18DMS_18BMS_19BSP100_19BMS	4	10		chr1D_5730208	chr1D_7839161	18	5	chr3D_23877742	chr3D_29880187	10.7401	8.2594	2.4807	1.5665	1.2343	0.3323	0.0529	-0.0434	-0.5675	0.0752	-0.0717	-0.2517	-0.4137	0.3141	-0.3575	0.3343	0.371	0.2272	0.125	-0.1148	-0.4416	-0.1141	-0.1339	0.2194	0.2328	0.4067	-0.2246	-0.1292	0.4644	-0.2196	0.1804	-0.0517	-0.4263
PH	72	AllEnvAE	PH_17BSP100_17BMS_18BI_18BSP100_18DMS_18BMS_19BSP100_19BMS	1	50		chr1A_545853160	chr1A_545892458	19	60	chr3D_588202832	chr3D_590806180	10.7772	6.8209	3.9563	1.6782	1.0368	0.6415	-0.0568	-0.1614	-0.515	0.2746	0.2925	-0.0442	-0.3849	-0.3911	-0.0224	0.0163	0.2591	-0.0536	0	-0.067	0.1951	0.3049	-0.1418	0.0674	-0.305	0.3643	0.0676	-0.0602	0.6529	-0.7701	-0.053	0.1668	-0.3683
PH	73	AllEnvAE	PH_17BSP100_17BMS_18BI_18BSP100_18DMS_18BMS_19BSP100_19BMS	4	0		chr2A_608006397	chr1D_2510554	20	80	chr4A_639058479	chr4A_641357261	10.1663	4.8245	5.3418	1.648	0.8202	0.8278	0.0705	-0.1099	-0.4605	0.1898	0.213	-0.244	-0.3729	0.0759	-0.2156	0.3157	0.0381	-0.0953	0.2026	-0.0782	0.46	-0.1754	-0.0417	-0.3607	0.0886	0.3844	-0.0918	-0.5346	0.9541	-0.0656	0.0432	-0.0773	-0.6124
PH	74	AllEnvAE	PH_17BSP100_17BMS_18BI_18BSP100_18DMS_18BMS_19BSP100_19BMS	12	60		chr3A_691340003	chr3A_701350296	20	85	chr4A_685739757	chr4A_683784629	12.1434	9.7805	2.3629	1.7723	1.4452	0.3271	-0.154	-0.1134	0.6086	0.2027	-0.2279	0.3778	-0.0724	0.2073	-0.284	-0.2183	0.0147	-0.1613	0.1822	0.0048	0.457	-0.2256	-0.0888	-0.1903	0.022	-0.0182	0.1628	0.1385	-0.4157	-0.111	0.1726	-0.4255	0.4965
PH	75	AllEnvAE	PH_17BSP100_17BMS_18BI_18BSP100_18DMS_18BMS_19BSP100_19BMS	9	125		chr2D_447252920	chr2D_545511580	20	130	chr4A_708557954	chr4A_705718526	10.3026	9.1448	1.1578	1.5953	1.4127	0.1826	-0.0558	0.1208	-0.6095	0.2928	0.0988	-0.1076	0.476	0.0085	-0.006	-0.2526	-0.5099	0.0035	-0.4909	-0.0754	0.1089	0.2689	0.0489	0.1149	0.0212	-0.0424	0.0081	-0.1585	0.2343	0.0502	0.3849	-0.0807	-0.396
PH	76	AllEnvAE	PH_17BSP100_17BMS_18BI_18BSP100_18DMS_18BMS_19BSP100_19BMS	2	115		chr1B_660464558	chr1B_660745229	22	5	chr4B_644973890	chr4B_648063342	10.2374	8.2125	2.0249	1.7379	1.3715	0.3664	0.1322	-0.273	-0.6006	0.1178	0.3562	-0.6097	0.2483	-0.0601	0.1334	-0.1833	-0.0025	0.085	-0.0253	-0.0745	-0.3611	0.0132	-0.1169	0.3059	0.1735	0.1446	0.2264	-0.5125	0.1506	0.2553	0.268	-0.0096	-0.5229
PH	77	AllEnvAE	PH_17BSP100_17BMS_18BI_18BSP100_18DMS_18BMS_19BSP100_19BMS	1	45		chr1A_541978057	chr1A_543780843	25	15	chr5A_578449873	chr5A_598638693	13.3556	11.9279	1.4277	2.004	1.7566	0.2474	0.1036	0.1046	-0.6734	0.2533	0.2652	0.0549	-0.3633	-0.2566	-0.1636	-0.0031	0.2134	0.081	0.276	-0.022	0.0948	-0.2828	0.1014	-0.1637	-0.0846	-0.0401	0.2111	-0.0199	0.1012	0.2751	0.2132	-0.189	-0.5516
PH	78	AllEnvAE	PH_17BSP100_17BMS_18BI_18BSP100_18DMS_18BMS_19BSP100_19BMS	19	20		chr3D_565181735	chr3D_565205937	25	20	chr5A_578449873	chr5A_598638693	12.7498	10.4929	2.2568	2.1084	1.6759	0.4325	-0.0026	0.1356	-0.658	0.0362	-0.0441	0.2459	-0.5828	0.375	-0.0378	-0.2184	0.2259	0.067	0.4172	-0.1356	0.1154	-0.1852	0.0577	-0.3577	0.0211	0.2393	0.0943	-0.1769	0.4008	-0.0387	0.2078	0.0311	-0.7577
PH	79	AllEnvAE	PH_17BSP100_17BMS_18BI_18BSP100_18DMS_18BMS_19BSP100_19BMS	7	30		chr2A_754712941	chr2A_755068015	25	80	chr5A_680235142	chr5A_681251635	10.5363	7.5696	2.9667	1.748	1.2636	0.4844	0.0424	0.1534	-0.5695	0.0428	-0.1546	-0.0548	0.2617	0.0837	-0.0038	0.0266	-0.2016	0.0652	0.0606	0.1561	-0.1483	-0.1009	0.2527	-0.3907	0.1052	0.3558	0.0034	-0.2771	0.6597	-0.2683	0.1627	-0.1612	-0.4751
PH	80	AllEnvAE	PH_17BSP100_17BMS_18BI_18BSP100_18DMS_18BMS_19BSP100_19BMS	20	55		chr4A_612531321	chr4A_613396527	25	80	chr5A_680235142	chr5A_681251635	10.2152	6.0989	4.1163	1.7015	1.0138	0.6877	0.2571	0.1658	-0.5058	-0.0255	0.1067	0.058	0.1319	-0.2184	-0.1695	-0.1773	0.2941	0.0572	0.0561	0.157	-0.2013	-0.0673	0.2511	-0.3655	0.1126	0.0971	-0.2495	-0.0148	0.7243	0.0189	0.383	-0.161	-0.798
PH	81	AllEnvAE	PH_17BSP100_17BMS_18BI_18BSP100_18DMS_18BMS_19BSP100_19BMS	2	15		chr1B_9800079	chr1B_9581760	26	5	chr5B_753941	chr5B_8055650	10.5812	8.7844	1.7968	1.7272	1.435	0.2922	-0.0394	0.1875	0.6137	-0.0696	0.0431	0.1496	0.0144	0.0545	0.105	-0.2419	-0.0552	-0.4732	0.086	0.326	-0.465	0.1535	0.0656	0.1627	0.1444	-0.3816	0.1989	0.2275	-0.1944	0.0168	-0.2712	-0.0806	0.4847
PH	82	AllEnvAE	PH_17BSP100_17BMS_18BI_18BSP100_18DMS_18BMS_19BSP100_19BMS	16	25		chr3B_819747547	chr3B_818336545	26	50	chr5B_75220656	chr5B_84798682	11.382	9.2273	2.1547	1.8857	1.5142	0.3715	-0.0885	0.0277	0.628	-0.1396	0.3021	-0.1175	0.0131	0.0185	0.0015	0.1255	-0.2036	-0.1236	0.0825	0.0404	0.0356	-0.1093	0.1818	-0.0794	-0.028	-0.2884	0.1801	0.1291	-0.0686	0.4798	-0.3954	-0.3569	0.3204
PH	83	AllEnvAE	PH_17BSP100_17BMS_18BI_18BSP100_18DMS_18BMS_19BSP100_19BMS	20	55		chr4A_612531321	chr4A_613396527	27	35	chr5B_669588875	chr5B_680234342	12.5582	7.4114	5.1469	1.9144	1.1629	0.7515	0.206	-0.4018	0.5423	0.0064	0.0906	0.0359	0.2191	-0.2386	-0.1673	-0.1887	0.2426	0.361	-0.074	-0.4198	0.4451	0.0665	-0.158	0.2085	-0.4292	0.0693	0.2574	-0.041	-1.0596	0.3602	-0.1201	0.0779	0.4559
PH	84	AllEnvAE	PH_17BSP100_17BMS_18BI_18BSP100_18DMS_18BMS_19BSP100_19BMS	27	0	Qph.tamu.5D.398	chr5B_601420264	chr5B_606299994	28	45	chr5D_374257292	chr5D_400410614	10.5922	9.5499	1.0422	1.6819	1.4957	0.1861	0.1131	0.0797	0.6243	-0.0415	0.0359	0.1133	-0.1854	-0.1392	0.057	0.1223	0.0375	-0.2167	-0.3386	0.0876	0.2386	0.9441	0.0421	-0.0947	-0.6625	-0.0663	0.0983	0.3119	-0.294	-0.3375	-0.01	0.0146	0.283
PH	85	AllEnvAE	PH_17BSP100_17BMS_18BI_18BSP100_18DMS_18BMS_19BSP100_19BMS	16	5		chr3B_803849135	chr3B_804397668	32	20	chr6A_13893583	chr6A_16388807	11.2043	7.1178	4.0865	1.8346	1.1451	0.6895	0.0222	0.1095	0.5427	-0.1761	-0.0951	-0.109	-0.256	0.1717	0.0064	0.2772	0.1809	0.0912	0.373	0.091	-0.2195	-0.2855	-0.0019	-0.0928	0.0446	-0.5181	-0.2859	0.25	-0.5429	0.6449	0.175	-0.1917	0.4686
PH	86	AllEnvAE	PH_17BSP100_17BMS_18BI_18BSP100_18DMS_18BMS_19BSP100_19BMS	8	35		chr2B_35320841	chr2B_42242271	33	35	chr6A_574253510	chr6A_583269008	10.9639	7.1858	3.7781	1.5193	1.0233	0.496	-0.4544	0.1224	-0.5105	0.06	0.0637	0.0183	0.2924	-0.3858	-0.0832	0.4326	-0.398	-0.3207	0.0352	-0.0484	0.1312	0.1312	0.0776	-0.1617	0.1556	0.2642	-0.2321	-0.2906	0.6453	-0.3121	0.2748	0.1074	-0.4569
PH	87	AllEnvAE	PH_17BSP100_17BMS_18BI_18BSP100_18DMS_18BMS_19BSP100_19BMS	6	90		chr2A_684122587	chr2A_691116258	33	60	chr6A_595184239	chr6A_600279898	10.1498	7.348	2.8018	1.6242	1.1596	0.4646	-0.119	0.3049	-0.5487	0.2039	-0.0918	0.1127	-0.1036	0.1689	-0.3	0.3966	-0.3867	-0.2047	-0.2275	0.254	-0.0394	0.1136	0.1156	-0.0637	0.052	0.2403	-0.2689	-0.3285	0.4994	0.3026	0.0435	0.1143	-0.6028
PH	88	AllEnvAE	PH_17BSP100_17BMS_18BI_18BSP100_18DMS_18BMS_19BSP100_19BMS	35	5		chr6B_122491939	chr6B_123376316	36	25	chr6D_16203913	chr6D_19412836	14.6711	11.209	3.4622	2.276	1.7508	0.5252	0.1051	-0.0686	-0.6761	-0.0971	0.0836	-0.0438	0.0871	0.2251	-0.007	0.0109	-0.2588	0.2953	0.0598	-0.2759	-0.2409	0.0762	0.0726	0.2499	-0.2369	0.0526	-0.1404	-0.162	0.6401	-0.2316	0.4982	-0.053	-0.6041
PH	89	AllEnvAE	PH_17BSP100_17BMS_18BI_18BSP100_18DMS_18BMS_19BSP100_19BMS	9	40		chr2D_21555266	chr2D_41428274	39	30	chr7A_31997375	chr7A_32018142	10.5281	8.7178	1.8103	1.7113	1.3805	0.3308	-0.2634	0.2272	-0.5983	0.1152	0.244	-0.2407	0.1602	-0.0112	0.155	-0.27	-0.1526	-0.3234	0.1591	0.0968	-0.1919	-0.0609	0.068	0.1511	0.1012	-0.1919	0.2275	-0.0086	0.3047	-0.6744	0.1417	0.0793	0.1216
PH	90	AllEnvAE	PH_17BSP100_17BMS_18BI_18BSP100_18DMS_18BMS_19BSP100_19BMS	35	105		chr6B_688033393	chr6B_696923857	39	90	chr7A_91496317	chr7A_586312006	13.3931	8.9535	4.4396	1.7427	1.2161	0.5266	0.1307	0.0393	-0.5641	-0.075	0.3324	-0.0438	0.0834	-0.3535	-0.0418	0.1563	-0.0578	0.0068	-0.0898	0.0259	0.3294	-0.2383	-0.0585	0.0098	0.0148	-0.228	-0.0451	-0.1468	0.8037	0.1473	0.2246	-0.2664	-0.4892
PH	91	AllEnvAE	PH_17BSP100_17BMS_18BI_18BSP100_18DMS_18BMS_19BSP100_19BMS	31	10		chr5D_556005725	chr5D_558974926	43	30	chr7B_601468044	chr7B_608303345	12.5574	7.3435	5.2139	1.9935	1.1917	0.8018	-0.321	0.0062	-0.5565	-0.1128	-0.0497	0.1461	0.0281	0.2442	-0.1919	0.034	-0.0979	0.0657	0.1232	-0.3741	0.1992	0.4396	-0.1274	-0.4676	0.1414	0.2134	-0.1006	-0.2292	0.8957	0.1133	0.2611	-0.4682	-0.6855
KPS	60	AllEnvAE	KPS_17BSP100_17BSP67_17BMS_18BI_18BSP100_18DMS_18BMS_19BSP100_19BMS	2	0		chr1B_17146000	chr1B_17145999	6	100	chr2A_705790851	chr2A_719525996	11.4363	8.7675	2.6688	1.908	1.4889	0.419	-0.0365	-0.0685	0.3631	0.1399	-0.0931	0.1347	-0.0521	-0.1298	0.2305	0.0571	-0.0584	-0.2288	0.0231	-0.1464	0.1303	-0.0151	0.0385	-0.1895	0.107	-0.16	0.2121	-0.2741	-0.0165	0.2014	-0.1878	0.1592	0.3579	-0.2042	-0.0324	-0.0036
KPS	61	AllEnvAE	KPS_17BSP100_17BSP67_17BMS_18BI_18BSP100_18DMS_18BMS_19BSP100_19BMS	2	35		chr1B_25327828	chr1B_40302960	27	20	chr5B_622544850	chr5B_659665940	10.0676	7.4871	2.5806	1.7138	1.2616	0.4522	-0.0138	-0.1041	-0.3359	0.0822	-0.0626	-0.2094	-0.0017	0.1239	0.0117	0.0778	0.0325	-0.0545	0.168	-0.0971	-0.146	0.2733	-0.09	0.0532	0.1174	-0.2512	-0.0277	0.1623	0.0775	-0.2852	0.2584	0.1514	-0.3027	0.1938	-0.1258	-0.1297
KPS	62	AllEnvAE	KPS_17BSP100_17BSP67_17BMS_18BI_18BSP100_18DMS_18BMS_19BSP100_19BMS	23	15		chr4D_467639736	chr4D_480514255	36	0	chr6D_2486014	chr6D_70342	10.3527	7.1622	3.1904	2.0453	1.3365	0.7089	0.0874	-0.0045	0.3433	0.0848	0.1292	-0.1814	-0.1645	-0.0328	0.1666	0.0428	-0.1939	0.1493	0.3056	0.1131	-0.161	0.0318	-0.0338	-0.0823	0.058	-0.2177	-0.0137	-0.1124	0.0136	0.174	-0.1675	-0.2729	0.5975	-0.1321	0.0608	-0.1609
KPS	63	AllEnvAE	KPS_17BSP100_17BSP67_17BMS_18BI_18BSP100_18DMS_18BMS_19BSP100_19BMS	27	50		chr5B_681383346	chr5B_691461070	39	30	chr7A_31997375	chr7A_32018142	15.1093	11.4928	3.6165	2.302	1.9238	0.3782	-0.0493	-0.133	-0.4142	-0.1295	0.0314	0.0908	0.2508	0.0113	0.0097	-0.0784	0.0061	-0.1922	0.0491	-0.2205	0.2235	0.0476	0.1009	-0.1596	0.1125	-0.0985	-0.0549	0.1836	-0.0537	0.0807	-0.2476	0.3353	0.0191	0.0498	-0.2731	-0.094
SCW	92	AllEnvAE	SCW_17BSP100_17BSP67_17BMS_18BI_18BSP100_18DMS_18BMS_19BSP100_19BMS	8	35		chr2B_35320841	chr2B_42242271	40	10	chr1A_563319769	chr7A_699006046	10.7532	10.7532	0	2.4683	1.9771	0.4912	0.0098	-0.0024	-0.0309	-0.0105	0.0056	-0.0038	-0.005	0.001	0.0088	0.0224	-0.0093	-0.0093	-0.0017	0.0005	-0.0002	-0.0004	0.0033	0.0092	-0.0045	-0.0031	-0.0031	-0.0034	0.0042	-0.0009	0.0227	0.0227	-0.0309	-0.0106	-0.0019	-0.0019
SHGW	93	AllEnvAE	SHKWID_17BSP100_17BSP67_17BMS_18BI_18BSP100_18DMS_18BMS_19BSP100_19BMS	8	40		chr2B_35320841	chr2B_42242271	22	0	chr4B_637464489	chr4B_637351954	10.9504	6.9685	3.9819	2.1934	1.5	0.6934	8.1004	-2.1388	10.4547	-9.0849	3.9847	-0.374	-6.1456	-0.0568	11.7906	-5.007	0.2511	4.6418	-1.1228	-4.9848	-5.6203	2.2565	-0.4665	10.2098	-0.594	-4.0583	4.3803	6.7935	-5.2137	0.3763	-13.6041	-6.1507	9.4256	-2.7051	8.446	2.6322
SHGW	94	AllEnvAE	SHKWID_17BSP100_17BSP67_17BMS_18BI_18BSP100_18DMS_18BMS_19BSP100_19BMS	23	10		chr4D_438112013	chr4D_467639736	32	0	chr6A_5233761	chr6A_5296425	11.385	9.2664	2.1187	2.3661	1.8715	0.4945	0.0127	-0.9225	11.7701	-0.0718	0.868	0.1034	-6.6747	5.498	1.8575	2.0465	-6.1461	2.5193	-3.6908	2.3616	7.4424	1.8747	4.1652	-4.5648	-3.8722	0.6858	-4.4018	-3.0473	-0.5416	9.4302	-7.8981	-4.9649	9.5043	-2.7169	4.82	-4.5857
SHGW	95	AllEnvAE	SHKWID_17BSP100_17BSP67_17BMS_18BI_18BSP100_18DMS_18BMS_19BSP100_19BMS	4	5		chr6D_7168107	chr1D_4643750	35	90	chr6B_682311248	chr6B_682560368	12.063	8.7935	3.2695	2.2507	1.7296	0.5211	-2.3721	3.1022	11.3391	6.0435	8.091	0.0925	1.0876	0.3114	-11.6852	0.9369	-6.3868	1.509	5.3547	1.6418	-1.5213	-5.628	7.8938	3.6022	-2.677	-2.3139	-6.3524	-0.1781	-0.509	6.0794	-9.6737	-7.3414	4.7699	-6.8875	6.5964	7.144
SHGW	96	AllEnvAE	SHKWID_17BSP100_17BSP67_17BMS_18BI_18BSP100_18DMS_18BMS_19BSP100_19BMS	15	75		chr3B_741968043	chr3B_747080379	39	60	chr7A_55923153	chr7A_55930688	12.4189	9.2803	3.1387	2.3867	1.9436	0.4431	-2.5878	-0.0127	12.0447	-2.2325	1.474	7.6841	-2.9766	1.4936	-6.0793	-4.4814	3.2263	1.8918	-0.7264	-4.3863	-1.1918	-3.5388	-2.2637	9.4604	-1.7983	-3.6214	8.0663	4.5913	-4.4538	1.1939	-3.6978	-8.0316	5.7498	-8.2499	4.6964	8.2015
SHGW	97	AllEnvAE	SHKWID_17BSP100_17BSP67_17BMS_18BI_18BSP100_18DMS_18BMS_19BSP100_19BMS	26	65		chr5B_437990363	chr5B_439722923	43	45	chr7B_649463084	chr7B_654700715	10.1445	7.9185	2.2261	2.1358	1.6847	0.4511	-3.3342	2.1843	11.2044	2.1033	-1.0033	-3.5505	4.9629	-3.3123	-1.2133	2.8721	1.4365	-2.2954	-3.5962	1.8859	4.7581	1.7168	3.0858	4.8502	-2.7847	-4.7068	-5.209	0.2728	5.477	-3.0022	-1.461	-8.8466	9.2319	-1.5724	-7.0271	6.9277
SHGW	98	AllEnvAE	SHKWID_17BSP100_17BSP67_17BMS_18BI_18BSP100_18DMS_18BMS_19BSP100_19BMS	27	60		chr5B_699730367	chr5B_693907009	45	100	chr7D_580885533	chr7D_596999236	10.6077	6.8118	3.7959	1.8235	1.279	0.5445	-3.1245	2.8044	9.8163	-0.8032	-2.0207	-2.5093	5.0581	0.5205	3.9195	1.5145	-0.9426	-4.7368	-1.7234	3.8217	9.8274	-8.0339	2.0315	-7.9419	0.1428	1.6461	0.2297	7.4316	6.624	-11.0565	6.646	-5.9431	4.052	-8.0257	-0.1005	0.3722
SHGW	99	AllEnvAE	SHKWID_17BSP100_17BSP67_17BMS_18BI_18BSP100_18DMS_18BMS_19BSP100_19BMS	34	0		chr6B_195536	chr6B_3582946	45	160	chr7D_635868283	chr7D_634092040	11.7261	8.1008	3.6252	2.2817	1.6269	0.6548	-2.0381	5.4088	10.9541	4.0526	-10.3575	5.3331	-3.3392	6.4566	8.6143	0.8113	-6.9491	-4.6222	-2.8364	-7.5712	7.8418	-11.2712	0.2084	10.7061	-3.7375	4.7699	1.8901	5.0724	1.5798	11.3115	-11.2795	-4.0441	7.8296	-8.6715	-3.0972	1.299
SPM	100	AllEnvAE	SPM_17BSP100_17BSP67_17BMS_18BI_18BSP100_18DMS_18BMS_19BSP100_19BMS	10	20		chr2D_606085681	chr2D_601966666	33	0	chr6A_39180994	chr6A_39207975	10.2822	4.6392	5.6431	2.4128	1.037	1.3759	-5.1542	4.0847	-11.5288	-4.5694	7.6648	-5.7022	-3.7362	6.665	-7.7826	4.3243	4.4978	-1.3616	8.9897	-0.4742	6.664	3.4797	-12.1358	5.9545	-10.3968	0.291	-2.372	1.7176	20.9094	7.3462	6.3047	-10.8473	-27.1721	-3.1121	11.5925	-6.739
TKW	102	AllEnvAE	TKW_17BSP100_17BSP67_17BMS_18BI_18BSP100_18DMS_18BMS_19BSP100_19BMS	2	10		chr1B_3213121	chr1B_6473917	6	85	chr2A_673026987	chr2A_679842556	12.8683	10.0415	2.8268	1.6101	1.2575	0.3525	0.1859	-0.0322	-0.3166	0.0193	-0.0757	-0.1428	0.0429	0.0002	0.0122	-0.045	0.1537	0.0353	0.2197	-0.0289	-0.0875	-0.0693	-0.1444	0.0973	0.2208	-0.1656	-0.0421	0.196	0.2286	0.1512	-0.0683	0.0943	-0.2336	-0.01	-0.1194	-0.2389
TKW	103	AllEnvAE	TKW_17BSP100_17BSP67_17BMS_18BI_18BSP100_18DMS_18BMS_19BSP100_19BMS	2	15		chr1B_9800079	chr1B_9581760	7	0	chr2A_735744179	chr2A_735570356	12.5164	9.9761	2.5403	1.6358	1.3328	0.303	0.1328	0.1478	-0.3218	0.071	-0.0817	-0.159	0.0337	0.0671	0.0237	-0.0247	0.1129	-0.043	0.19	0.0989	-0.0185	-0.0171	-0.1238	-0.0162	-0.0837	-0.089	0.0594	-0.1276	0.0574	-0.0272	0.1743	0.2726	-0.1409	0.13	-0.1804	-0.1583
TKW	104	AllEnvAE	TKW_17BSP100_17BSP67_17BMS_18BI_18BSP100_18DMS_18BMS_19BSP100_19BMS	7	5		chr2A_739438982	chr2A_740094646	7	10	chr2A_744368595	chr2A_745016668	14.1301	12.1312	1.9989	1.614	1.5834	0.0306	0.0951	0.0981	-0.5171	0.1805	-0.0034	0.1369	0.0029	-0.0972	-0.0213	0.0396	-0.1496	-0.0885	-0.0337	0.0537	-0.1856	-0.2222	-0.0049	0.1357	-0.0979	0.1472	0.2078	-0.0519	0.0438	-0.1137	0.0602	0.2791	-0.2637	0.3488	-0.2063	-0.0963
TKW	105	AllEnvAE	TKW_17BSP100_17BSP67_17BMS_18BI_18BSP100_18DMS_18BMS_19BSP100_19BMS	2	0	Qtkw.tamu.2B.62	chr1B_17146000	chr1B_17145999	8	45	chr2B_57246450	chr2B_65095965	10.6058	9.1832	1.4226	1.4351	1.2118	0.2232	0.118	0.305	0.3097	-0.0148	-0.1229	-0.0817	0.1117	0.081	-0.1124	0.019	0.111	0.0091	0.5897	0.6379	-0.3404	-0.084	-0.2303	-0.1075	-0.1141	-0.0549	-0.2964	0.006	-0.0656	-0.0123	-0.2633	-0.0605	0.2027	-0.0153	0.0171	0.1912
TKW	106	AllEnvAE	TKW_17BSP100_17BSP67_17BMS_18BI_18BSP100_18DMS_18BMS_19BSP100_19BMS	8	45	Qtkw.tamu.2B.62	chr2B_57246450	chr2B_65095965	9	60	chr2D_21555266	chr2D_41428274	13.6118	9.2659	4.3459	1.572	1.1677	0.4044	0.305	-0.0282	0.3058	0.5873	0.6336	-0.3432	-0.0945	-0.2255	-0.0964	-0.1124	-0.0553	-0.2936	-0.0379	0.022	0.0401	-0.0376	0.0389	-0.0611	0.0025	-0.0019	0.0351	0.2194	0.0976	0.003	0.2213	-0.423	0.023	-0.0868	-0.0057	-0.0487
TKW	107	AllEnvAE	TKW_17BSP100_17BSP67_17BMS_18BI_18BSP100_18DMS_18BMS_19BSP100_19BMS	9	25		chr2D_14942377	chr2D_15967380	9	130	chr2D_545511580	chr2D_555805070	10.8456	9.098	1.7476	1.3048	1.1178	0.187	-0.0273	0.0346	0.2981	-0.0249	0.0814	-0.0871	0.178	-0.0211	-0.3573	0.0113	0.0368	0.1828	0.2685	-0.0912	-0.0413	-0.0248	-0.0102	-0.0613	0.183	-0.088	-0.1347	0.0881	0.0728	-0.0978	-0.1228	-0.2077	0.0581	-0.0855	0.1736	0.1212
TKW	108	AllEnvAE	TKW_17BSP100_17BSP67_17BMS_18BI_18BSP100_18DMS_18BMS_19BSP100_19BMS	9	120		chr2D_447252920	chr2D_545511580	12	0	chr3A_44589346	chr3A_482182154	12.126	7.9193	4.2067	1.486	0.9886	0.4974	0.0469	-0.1222	0.2793	0.2684	0.0468	-0.01	-0.037	-0.0706	-0.0967	0.07	-0.0044	-0.1665	-0.0079	-0.0642	-0.163	-0.1294	0.0746	-0.0122	0.1022	0.16	0.0399	-0.088	-0.0745	-0.3546	0.073	-0.1871	0.2585	-0.0624	0.1422	0.293
TKW	109	AllEnvAE	TKW_17BSP100_17BSP67_17BMS_18BI_18BSP100_18DMS_18BMS_19BSP100_19BMS	8	100		chr2B_717127511	chr2B_717627558	12	70	chr3A_711253712	chr3A_714525815	11.192	10.6271	0.5649	1.3906	1.358	0.0326	0.0416	0.2418	-0.3361	-0.0577	-0.1385	-0.0431	-0.1595	0.0896	0.2237	0.0245	0.104	-0.0431	0.0302	-0.1144	-0.1682	-0.0072	-0.1383	0.2571	-0.0248	0.1804	-0.0148	-0.0003	0.0047	0.0877	-0.0753	0.1376	0.0222	-0.0911	-0.0483	-0.0371
TKW	110	AllEnvAE	TKW_17BSP100_17BSP67_17BMS_18BI_18BSP100_18DMS_18BMS_19BSP100_19BMS	1	5		chr1A_259478530	chr1A_258859399	12	100	chr3A_737173523	chr3A_736970958	11.9447	10.8503	1.0944	1.5757	1.4443	0.1315	0.0419	-0.109	-0.3418	-0.0825	0.0419	0.0065	-0.0511	0.096	0.0931	-0.0633	-0.0303	-0.0103	-0.0167	0.077	-0.2158	0.0837	0.1877	-0.0339	0.0103	-0.1556	0.0634	-0.0078	0.0686	0.1516	0.0829	0.0739	-0.0479	0.0065	-0.1081	-0.2197
TKW	111	AllEnvAE	TKW_17BSP100_17BSP67_17BMS_18BI_18BSP100_18DMS_18BMS_19BSP100_19BMS	4	50		chr1D_41345723	chr1D_50005070	12	110	chr3A_743442702	chr3A_743766990	16.3428	12.4517	3.8911	2.1211	1.5938	0.5273	0.1109	-0.0707	-0.3543	-0.0764	-0.13	0.1159	0.0388	0.0529	0.1512	-0.0461	-0.073	-0.0333	-0.0205	0.0887	-0.0863	0.1232	0.0543	-0.1339	0.0427	-0.1005	0.0322	0.2249	0.1179	0.306	-0.0204	0.0659	-0.2665	0.0474	-0.3442	-0.1309
TKW	112	AllEnvAE	TKW_17BSP100_17BSP67_17BMS_18BI_18BSP100_18DMS_18BMS_19BSP100_19BMS	6	55		chr2A_43656738	chr2A_52119902	13	0	chr3B_851797	chr3B_2276738	10.0836	9.14	0.9436	1.235	1.1393	0.0957	-0.2055	-0.0343	-0.3022	0.0666	-0.1037	0.1135	-0.0229	-0.0475	-0.0551	0.1557	-0.1933	0.0867	-0.0185	0.2158	0.0135	-0.1218	-0.1818	0.1384	0.0209	-0.0233	-0.0433	0.0229	0.0702	0.1257	-0.0844	0.0948	-0.0771	-0.1424	0.0495	-0.0592
TKW	113	AllEnvAE	TKW_17BSP100_17BSP67_17BMS_18BI_18BSP100_18DMS_18BMS_19BSP100_19BMS	2	65		chr1B_540346553	chr1B_556432841	15	0	chr3B_55731020	chr3B_55515071	10.7184	8.4594	2.259	1.3888	1.0949	0.2939	0.0819	0.0009	0.2963	0.0601	0.0394	-0.1356	0.2219	-0.0371	-0.1198	-0.0772	-0.1139	0.1622	-0.0503	0.2202	-0.1513	0.082	-0.0582	0.0345	-0.1898	0.1026	0.0102	-0.0944	-0.0815	-0.3178	0.154	-0.0365	0.2174	0.0189	-0.0006	0.1405
TKW	114	AllEnvAE	TKW_17BSP100_17BSP67_17BMS_18BI_18BSP100_18DMS_18BMS_19BSP100_19BMS	4	0		chr2A_608006397	chr1D_2510554	15	20	chr3B_323332152	chr3B_240411998	11.8978	10.3484	1.5494	1.5422	1.3743	0.1679	-0.0983	-0.0185	-0.3302	0.1123	0.0568	-0.215	0.0703	0.0663	-0.0598	0.1415	-0.0881	-0.0842	-0.0144	0.2098	-0.0332	-0.0751	-0.0567	0.0476	-0.1965	0.1417	-0.0232	-0.1403	-0.1033	0.0451	0.0385	0.217	-0.0435	0.0691	-0.178	0.0955
TKW	115	AllEnvAE	TKW_17BSP100_17BSP67_17BMS_18BI_18BSP100_18DMS_18BMS_19BSP100_19BMS	1	75		chr1A_556760580	chr1A_564314347	19	65	chr3D_590806180	chr3D_594754829	10.3381	8.2043	2.1338	1.2293	1.003	0.2263	0.0812	-0.03	-0.2809	-0.1401	0.1104	-0.2009	0.2096	0.1377	-0.0454	-0.0772	-0.0746	0.0804	-0.0428	-0.0244	0.0669	0.1765	0.072	-0.2121	0.1389	-0.2052	0.0302	-0.1404	0.1775	0.1431	-0.1041	0.1731	-0.082	-0.0253	-0.1938	0.0519
TKW	116	AllEnvAE	TKW_17BSP100_17BSP67_17BMS_18BI_18BSP100_18DMS_18BMS_19BSP100_19BMS	6	100	Qtkw.tamu.4A.84	chr2A_705790851	chr2A_719525996	20	25	chr4A_30316423	chr4A_90524634	13.5187	10.4094	3.1093	1.5873	1.2586	0.3287	0.092	-0.2476	0.3142	0.0685	-0.0897	-0.0972	-0.0047	-0.0724	0.0933	0.0452	-0.0248	0.0818	0.2702	0.2376	0.1452	-0.1775	-0.0823	0.2438	0.0678	-0.3324	-0.3724	0.0021	0.1956	-0.1505	-0.1696	-0.2547	0.2306	-0.0126	0.1575	0.0016
TKW	117	AllEnvAE	TKW_17BSP100_17BSP67_17BMS_18BI_18BSP100_18DMS_18BMS_19BSP100_19BMS	12	110	Qtkw.tamu.4A.160	chr3A_743442702	chr3A_743766990	20	30	chr4A_117705530	chr4A_601241599	11.3639	9.9281	1.4358	1.341	1.1776	0.1634	-0.0785	-0.1195	0.3053	-0.0131	0.0941	-0.0809	0.113	0.0469	-0.1352	0.0439	-0.1018	0.0331	0.0823	0.0749	0.0448	-0.3409	-0.2014	0.1646	0.0098	0.0994	0.0665	-0.0106	-0.0344	-0.0664	0.018	-0.2274	0.0146	-0.014	0.1967	0.1235
TKW	118	AllEnvAE	TKW_17BSP100_17BSP67_17BMS_18BI_18BSP100_18DMS_18BMS_19BSP100_19BMS	8	40		chr2B_35320841	chr2B_42242271	20	95	chr4A_677954671	chr4A_668081610	10.2705	9.1396	1.1309	1.3474	1.207	0.1404	0.1665	0.1516	-0.3053	-0.0944	-0.0332	-0.0851	0.0372	-0.107	0.2042	0.1638	0.1037	-0.1891	-0.0337	0.1185	-0.144	-0.0039	-0.1197	0.1301	0.1985	-0.0137	-0.1322	-0.0449	0.0609	-0.1803	-0.0157	0.1147	-0.0777	-0.0187	-0.0061	0.1678
TKW	119	AllEnvAE	TKW_17BSP100_17BSP67_17BMS_18BI_18BSP100_18DMS_18BMS_19BSP100_19BMS	16	0		chr3B_796512666	chr3B_798685313	20	95	chr4A_677954671	chr4A_668081610	10.3042	6.6687	3.6355	1.2942	0.7936	0.5006	-0.1811	0.1763	0.2622	-0.0467	-0.0552	0.0394	0.0108	0.0085	0.0572	0.141	-0.086	-0.0689	-0.035	0.1257	-0.161	-0.0019	-0.1215	0.1323	0.1885	0.0041	-0.1312	0.0077	0.0829	-0.0919	-0.2516	-0.2031	0.1855	-0.2471	0.3056	0.212
TKW	120	AllEnvAE	TKW_17BSP100_17BSP67_17BMS_18BI_18BSP100_18DMS_18BMS_19BSP100_19BMS	19	30		chr3D_572633771	chr3D_572133364	20	115	chr4A_690243345	chr4A_689350623	12.0016	9.7375	2.264	1.574	1.2851	0.2889	0.1013	0.0469	0.3203	0.0872	0.0388	-0.1591	0.0703	-0.0362	-0.197	-0.0174	-0.0098	0.2231	-0.1029	0.0774	0.0941	-0.0297	-0.0919	0.0466	0.0892	0.063	-0.1458	0.0836	0.1871	-0.1675	-0.0523	-0.1642	-0.0192	0.0436	0.2673	-0.1782
TKW	121	AllEnvAE	TKW_17BSP100_17BSP67_17BMS_18BI_18BSP100_18DMS_18BMS_19BSP100_19BMS	20	50		chr4A_610248930	chr4A_610053603	20	125	chr4A_696726388	chr4A_702104558	11.2395	9.1617	2.0778	1.4771	1.1673	0.3098	0.0012	0.0004	0.3048	0.0339	0.051	0.1374	-0.2028	-0.0541	0.1499	0.0372	-0.0756	-0.077	-0.0559	0.1181	-0.0761	-0.0218	-0.1043	0.0654	0.0335	0.0769	-0.0358	-0.1268	0.0295	-0.1323	-0.1038	-0.0907	0.272	0.0405	0.2639	-0.1524
TKW	122	AllEnvAE	TKW_17BSP100_17BSP67_17BMS_18BI_18BSP100_18DMS_18BMS_19BSP100_19BMS	6	90		chr2A_684122587	chr2A_691116258	21	0	chr4B_11986573	chr4B_12615686	11.4751	9.3932	2.0819	1.4605	1.2083	0.2522	-0.049	-0.0954	0.3084	0.1637	-0.0551	-0.1121	-0.0725	-0.1168	0.1943	0.178	-0.1279	-0.0517	0.0156	-0.2951	0.0842	-0.0138	-0.0141	0.1009	0.0149	-0.0625	0.17	-0.0091	0.0813	0.0055	-0.1282	-0.2669	0.2524	-0.076	0.1253	0.0157
TKW	123	AllEnvAE	TKW_17BSP100_17BSP67_17BMS_18BI_18BSP100_18DMS_18BMS_19BSP100_19BMS	8	85		chr2B_645304851	chr2B_653748284	22	15	chr4B_652279052	chr4B_653972527	10.8807	9.2275	1.6532	1.4267	1.2161	0.2106	-0.0671	-0.0446	0.3109	-0.0501	-0.1417	0.1231	0.0517	0.0857	0.1578	0.1131	-0.1678	-0.1718	0.1148	0.0078	-0.0263	-0.0489	-0.0222	-0.0287	0.0704	-0.082	0.015	0.1653	-0.0015	-0.155	-0.1649	-0.138	0.1006	-0.0647	0.1811	0.0771
TKW	124	AllEnvAE	TKW_17BSP100_17BSP67_17BMS_18BI_18BSP100_18DMS_18BMS_19BSP100_19BMS	7	0		chr2A_735744179	chr2A_735570356	26	10	chr5B_8944420	chr5B_9284837	13.8776	13.3311	0.5465	1.6844	1.611	0.0734	0.2004	0.1119	-0.3681	0.1828	0.0602	-0.0655	-0.0247	-0.1027	0.0276	-0.0722	-0.0865	0.081	-0.1299	-0.1875	-0.201	-0.0045	0.1711	0.2366	0.1255	-0.1308	0.1207	-0.0019	0.0147	0.1166	0.1014	-0.0321	0.0008	-0.0252	-0.1442	-0.0302
TKW	125	AllEnvAE	TKW_17BSP100_17BSP67_17BMS_18BI_18BSP100_18DMS_18BMS_19BSP100_19BMS	12	80		chr3A_716253426	chr3A_720446482	27	5	chr5B_616722555	chr5B_622544850	10.1348	8.0773	2.0575	1.2095	1.0103	0.1992	-0.0159	0.0989	-0.2876	0.0113	0.0225	-0.1187	0.0445	-0.0044	0.1476	-0.0714	-0.0423	0.0109	0.0309	0.041	-0.0035	-0.0264	0.0692	-0.1212	0.0755	-0.1043	0.0388	0.1082	0.0645	0.0992	-0.0895	0.2152	-0.126	-0.2157	-0.071	0.0151
TKW	126	AllEnvAE	TKW_17BSP100_17BSP67_17BMS_18BI_18BSP100_18DMS_18BMS_19BSP100_19BMS	25	0		chr5A_569526789	chr5A_569868341	27	25	chr5B_664727553	chr5B_665809930	11.4229	10.7456	0.6772	1.5206	1.4083	0.1123	-0.0205	-0.0613	-0.3374	-0.0582	-0.0028	0.038	-0.2177	-0.0753	0.186	-0.1218	0.2485	0.0032	0.0615	0.1053	0.1421	-0.1096	0.0959	-0.2678	-0.0238	-0.0452	0.0417	0.0447	0.047	0.008	0.1194	0.125	-0.1066	-0.0325	-0.1314	-0.0737
TKW	127	AllEnvAE	TKW_17BSP100_17BSP67_17BMS_18BI_18BSP100_18DMS_18BMS_19BSP100_19BMS	20	125		chr4A_696726388	chr4A_702104558	27	30	chr5B_669588875	chr5B_680234342	10.1274	9.9479	0.1796	1.2883	1.2578	0.0305	-0.0017	-0.0343	-0.3184	-0.0472	0.1356	-0.0458	-0.0553	-0.1007	0.0538	0.0395	0.0754	-0.0554	0.0843	0.1198	0.1338	-0.1119	0.0708	-0.2631	0.0443	-0.0659	-0.012	0.0021	-0.0819	0.0956	-0.0085	0.0216	-0.0187	-0.0231	-0.0251	0.0379
TKW	128	AllEnvAE	TKW_17BSP100_17BSP67_17BMS_18BI_18BSP100_18DMS_18BMS_19BSP100_19BMS	15	30		chr3B_474767074	chr3B_476593055	27	55	chr5B_691808672	chr5B_691808788	10.2272	5.5254	4.7018	1.4152	0.7313	0.684	0.0119	0.0491	0.2403	-0.0387	0.0449	-0.0568	-0.0034	-0.0438	0.1177	-0.138	0.1539	-0.0358	-0.1685	-0.0808	0.1313	-0.2682	0.1248	0.1402	0.0154	0.1529	-0.047	-0.0684	-0.1782	-0.0961	-0.0788	-0.2701	0.3693	-0.2233	0.3859	0.1596
TKW	129	AllEnvAE	TKW_17BSP100_17BSP67_17BMS_18BI_18BSP100_18DMS_18BMS_19BSP100_19BMS	6	75		chr2A_102123476	chr2A_274548650	27	60	chr5B_699730367	chr5B_693907009	12.449	11.1908	1.2582	1.6001	1.441	0.1591	-0.1098	0.0535	-0.3378	0.2524	0.0023	0.1212	-0.1323	-0.1637	0.0286	0.0814	-0.247	0.057	-0.0366	-0.0141	0.0832	-0.26	0.1392	0.126	-0.0041	0.1376	-0.1711	0.0244	0.1404	0.0227	-0.058	0.0953	-0.2134	-0.1513	0.0524	0.0875
TKW	130	AllEnvAE	TKW_17BSP100_17BSP67_17BMS_18BI_18BSP100_18DMS_18BMS_19BSP100_19BMS	7	10		chr2A_744368595	chr2A_745016668	28	40	chr5D_360132082	chr5D_368946340	12.1118	10.4656	1.6462	1.5617	1.3561	0.2056	0.1546	-0.2536	0.3236	0.1007	0.0538	-0.0781	-0.213	-0.0882	0.1029	-0.0683	0.0436	0.1465	-0.0022	0.0904	0.0091	0.1901	-0.0733	-0.1318	-0.0861	0.0564	-0.0526	0.0105	-0.0809	0.0908	-0.0909	-0.2229	0.0474	-0.0961	0.1829	0.1592
TKW	131	AllEnvAE	TKW_17BSP100_17BSP67_17BMS_18BI_18BSP100_18DMS_18BMS_19BSP100_19BMS	25	10		chr5A_582105509	chr5A_580553868	29	15	chr5D_506095489	chr5D_522511330	10.5869	9.4	1.1869	1.3257	1.1833	0.1424	0.0667	0.0042	-0.3053	-0.0157	-0.024	-0.0582	-0.1103	-0.1482	0.1736	-0.1105	0.2772	0.0162	-0.1756	-0.0858	0.1654	-0.1358	0.1196	0.1383	0.0654	0.0423	-0.1339	0.0083	0.0652	-0.0491	0.0951	0.1835	-0.2222	-0.0169	-0.0499	-0.0139
TKW	132	AllEnvAE	TKW_17BSP100_17BSP67_17BMS_18BI_18BSP100_18DMS_18BMS_19BSP100_19BMS	20	100		chr4A_660640774	chr4A_649801931	32	0	chr6A_5233761	chr6A_5296425	10.569	9.0005	1.5685	1.3986	1.1925	0.2061	0.1518	-0.1143	-0.3045	0.0066	0.1712	-0.1856	-0.0125	-0.2616	0.1334	0.1177	0.138	-0.107	0.0244	0.2812	0.0406	0.081	0.1671	-0.3146	-0.2595	-0.0271	0.0068	-0.1639	0.0671	0.0847	0.0217	0.2119	-0.2032	0.0011	-0.0548	0.0354
TKW	133	AllEnvAE	TKW_17BSP100_17BSP67_17BMS_18BI_18BSP100_18DMS_18BMS_19BSP100_19BMS	7	0		chr2A_735744179	chr2A_735570356	32	10	chr6A_3691352	chr6A_7165920	10.3059	8.1697	2.1362	1.3328	1.0777	0.2551	0.2148	-0.0749	-0.2943	0.2018	0.0832	-0.056	-0.0053	-0.1686	0.0215	-0.0806	-0.0576	0.0617	0.0147	0.1792	-0.0054	0.2453	0.1451	-0.3037	-0.2516	-0.0339	0.0103	0.0028	0.0352	0.1728	-0.1243	0.2841	-0.2061	-0.0735	-0.094	0.0029
TKW	134	AllEnvAE	TKW_17BSP100_17BSP67_17BMS_18BI_18BSP100_18DMS_18BMS_19BSP100_19BMS	6	25		chr2A_17405760	chr2A_21421383	33	15	chr6A_97697960	chr6A_88806286	10.177	7.5295	2.6475	1.2631	0.9454	0.3177	0.0268	-0.1088	-0.2733	-0.021	-0.1676	-0.0466	-0.1008	-0.0044	0.0989	0.0919	0.0425	0.1072	0.0818	-0.0135	0.1105	0.0995	0.1003	-0.3251	0.0151	0.1248	-0.1935	0.1038	0.0124	-0.0694	-0.0101	0.2878	-0.1387	0.1523	-0.2712	-0.0668
TKW	135	AllEnvAE	TKW_17BSP100_17BSP67_17BMS_18BI_18BSP100_18DMS_18BMS_19BSP100_19BMS	15	30		chr3B_474767074	chr3B_476593055	34	10	chr6B_18228551	chr6B_27650296	10.2516	8.4783	1.7733	1.1989	1.0049	0.194	0.0494	-0.0531	0.2827	-0.0456	0.0448	-0.0748	-0.017	-0.0439	0.15	-0.1695	0.1861	-0.0301	-0.0422	0.0633	-0.0214	-0.1749	0.2362	0.0038	-0.1895	0.1096	0.015	-0.0323	0.0776	-0.1495	-0.0797	0.0949	0.1639	-0.2158	0.1492	-0.0083
TKW	136	AllEnvAE	TKW_17BSP100_17BSP67_17BMS_18BI_18BSP100_18DMS_18BMS_19BSP100_19BMS	1	70		chr1A_556760580	chr1A_564314347	35	55	chr6B_476197372	chr6B_476732733	12.4867	9.2509	3.2358	1.3848	1.0911	0.2937	0.0507	0.0014	-0.294	-0.1339	0.0985	-0.1537	0.1572	0.1532	-0.0778	-0.0575	-0.0624	0.0763	0.0639	-0.0292	0.0654	0.2052	-0.0254	-0.1128	-0.0262	-0.1172	-0.0238	-0.1609	-0.0865	0.2133	0.0819	0.2944	-0.1553	-0.1087	-0.0437	-0.0345
TKW	137	AllEnvAE	TKW_17BSP100_17BSP67_17BMS_18BI_18BSP100_18DMS_18BMS_19BSP100_19BMS	12	110		chr3A_743442702	chr3A_743766990	35	70	chr6B_659254341	chr6B_675338844	10.3831	7.4642	2.9188	1.3009	0.9059	0.395	-0.0554	0.0517	0.2682	-0.0317	0.0818	-0.0966	0.1128	0.0524	-0.1126	0.0449	-0.0882	0.0372	0.076	-0.0675	0.0281	0.1948	-0.0443	-0.1548	-0.0797	0.0632	-0.0158	-0.2079	-0.1246	-0.1797	-0.1342	-0.0237	0.3404	0.0243	0.2156	0.0897
TKW	138	AllEnvAE	TKW_17BSP100_17BSP67_17BMS_18BI_18BSP100_18DMS_18BMS_19BSP100_19BMS	29	0		chr5D_491526372	chr5D_492138421	36	5	chr6D_5091061	chr6D_5093708	10.5153	9.4814	1.0338	1.4131	1.2657	0.1473	-0.1199	0.011	0.3174	-0.0409	0.1602	0.0502	-0.0591	0.1211	0.0568	0.0243	-0.0914	-0.2213	0.1589	0.0286	0.0554	-0.0492	0.0117	0.0127	-0.2782	0.1266	-0.0665	-0.0197	0.0146	-0.0206	-0.0135	-0.1602	0.2206	-0.0294	-0.1181	0.1263
TKW	139	AllEnvAE	TKW_17BSP100_17BSP67_17BMS_18BI_18BSP100_18DMS_18BMS_19BSP100_19BMS	26	25		chr5B_19648339	chr5B_41266932	37	25	chr6D_436296601	chr6D_433499616	10.5192	8.5254	1.9938	1.3822	1.1076	0.2745	0.0176	0.1153	-0.2965	-0.089	-0.1677	-0.0773	0.0576	0.0468	0.1131	0.0866	-0.0138	0.0437	0.0681	-0.1083	-0.0281	-0.0436	0.002	-0.0154	0.1386	0.0513	-0.0646	0.0343	0.0681	-0.0362	0.196	0.1453	-0.1907	0.1427	-0.2524	-0.107
TKW	140	AllEnvAE	TKW_17BSP100_17BSP67_17BMS_18BI_18BSP100_18DMS_18BMS_19BSP100_19BMS	2	35		chr1B_25327828	chr1B_40302960	37	35	chr6D_439587357	chr6D_447217196	11.2733	9.5514	1.7219	1.4026	1.2298	0.1727	0.0991	0.2506	0.3092	0.1727	0.1308	-0.2312	0.1202	0.0393	-0.2568	0.0071	0.013	0.0049	-0.2579	-0.2038	0.2513	0.1914	-0.0192	-0.0146	0.0325	0.0722	-0.0519	0.0479	-0.1975	-0.0183	0.044	-0.1907	0.0038	0.071	0.2434	-0.0035
TKW	141	AllEnvAE	TKW_17BSP100_17BSP67_17BMS_18BI_18BSP100_18DMS_18BMS_19BSP100_19BMS	20	55		chr4A_612531321	chr4A_613396527	38	15	chr6D_462193069	chr6D_472765722	12.0104	10.6744	1.3359	1.4676	1.3167	0.1509	0.0587	0.004	0.323	-0.0589	0.0005	0.0721	-0.1941	-0.0685	0.1635	0.1411	-0.0592	0.0035	0.0418	-0.1626	-0.0008	0.0335	0.0759	0.0179	0.1309	-0.0606	-0.0761	0.033	-0.0563	-0.1773	0.0542	-0.1077	0.1109	-0.1104	0.142	0.1116
TKW	142	AllEnvAE	TKW_17BSP100_17BSP67_17BMS_18BI_18BSP100_18DMS_18BMS_19BSP100_19BMS	7	25		chr2A_745016668	chr2A_754345906	39	20	chr7A_14443946	chr7A_17421614	10.6134	9.0858	1.5276	1.1293	0.973	0.1563	0.1657	0.1041	-0.2889	0.0259	0.1067	-0.1281	-0.0937	-0.1178	0.1704	-0.1615	0.115	0.0831	0.0249	0.0392	-0.0664	-0.1352	-0.0056	0.0122	0.0644	-0.0436	0.1101	-0.0224	0.1092	0.1999	0.0208	0.1016	-0.1746	-0.0363	-0.1561	-0.0421
TKW	143	AllEnvAE	TKW_17BSP100_17BSP67_17BMS_18BI_18BSP100_18DMS_18BMS_19BSP100_19BMS	38	0		chr6D_456821895	chr6D_458140633	39	20	chr7A_14443946	chr7A_17421614	12.5601	10.4075	2.1526	1.531	1.3198	0.2112	0.2453	0.0605	-0.323	-0.0143	-0.0192	-0.0532	0.1932	-0.0429	-0.0083	0.0159	0.0736	-0.1448	0.0213	0.0348	-0.0383	-0.1525	0.0088	-0.0113	0.0791	-0.0628	0.1209	0.1197	0.0975	-0.0699	-0.0454	0.2589	-0.0167	0.026	-0.2186	-0.1516
TKW	144	AllEnvAE	TKW_17BSP100_17BSP67_17BMS_18BI_18BSP100_18DMS_18BMS_19BSP100_19BMS	19	70		chr3D_596878153	chr3D_598598569	39	30	chr7A_31997375	chr7A_32018142	11.8333	11.0958	0.7374	1.4721	1.4107	0.0614	-0.1074	0.1045	0.343	-0.027	-0.0447	0.1631	0.1875	0.1836	-0.3059	0.1387	-0.2548	-0.0406	-0.0997	-0.0124	-0.1525	-0.1429	0.0107	0.1344	0.1077	0.1204	0.0343	0.0829	0.0488	-0.1522	0.0523	-0.0867	0.0729	-0.0651	0.107	-0.0599
TKW	145	AllEnvAE	TKW_17BSP100_17BSP67_17BMS_18BI_18BSP100_18DMS_18BMS_19BSP100_19BMS	27	45		chr5B_681383346	chr5B_691461070	39	30	chr7A_31997375	chr7A_32018142	10.3572	9.3962	0.9609	1.2282	1.1177	0.1105	0.0172	0.0704	0.2993	-0.1531	-0.0904	0.1974	-0.0432	0.0269	-0.039	0.0137	0.1215	-0.0338	-0.1123	-0.0247	-0.119	-0.1321	0.036	0.0997	0.1276	0.091	0.0338	0.1238	-0.0903	-0.0543	-0.134	-0.0403	0.1585	0.0699	0.0147	-0.0479
TKW	146	AllEnvAE	TKW_17BSP100_17BSP67_17BMS_18BI_18BSP100_18DMS_18BMS_19BSP100_19BMS	2	55		chr1B_200967289	chr1B_171660902	39	65	chr7A_65491836	chr7A_69311457	12.4929	10.7146	1.7783	1.5708	1.3526	0.2182	0.1946	-0.204	-0.3367	0.17	0.0628	-0.1476	0.1226	-0.0152	-0.1036	0.012	-0.1323	0.0313	0.0734	0.0608	0.0256	0.0227	0.1212	-0.1196	-0.0657	-0.0233	-0.095	-0.0587	0.0765	0.0354	-0.0661	0.2537	-0.2344	-0.1145	0.0289	0.0793
TKW	147	AllEnvAE	TKW_17BSP100_17BSP67_17BMS_18BI_18BSP100_18DMS_18BMS_19BSP100_19BMS	9	40		chr2D_21555266	chr2D_41428274	39	65	chr7A_65491836	chr7A_69311457	11.2776	7.4775	3.8	1.3612	0.9249	0.4363	-0.0441	-0.1463	0.2704	0.0257	0.0575	0.0209	0.0909	0.0451	-0.3003	-0.0494	0.0213	0.0884	0.0894	0.0586	0.0018	0.0445	0.0912	-0.1016	-0.0532	-0.0377	-0.093	-0.1005	0.083	-0.3294	0.2354	-0.0365	-0.1012	-0.0315	-0.0547	0.3354
TKW	148	AllEnvAE	TKW_17BSP100_17BSP67_17BMS_18BI_18BSP100_18DMS_18BMS_19BSP100_19BMS	6	25		chr2A_17405760	chr2A_21421383	39	85	chr7A_85912049	chr7A_91661556	10.3258	7.1542	3.1716	1.2258	0.8631	0.3627	0.0177	-0.1144	-0.2624	-0.0417	-0.1771	-0.0351	-0.0949	-0.0179	0.1167	0.1188	0.0239	0.1073	0.0544	0.0539	-0.1775	0.0502	0.1401	-0.182	-0.0599	0.1585	-0.0379	-0.1122	-0.0884	0.1714	0.1354	0.0386	-0.1004	0.327	-0.2156	-0.1558
TKW	149	AllEnvAE	TKW_17BSP100_17BSP67_17BMS_18BI_18BSP100_18DMS_18BMS_19BSP100_19BMS	18	5		chr3D_23877742	chr3D_29880187	40	15	chr1A_563319769	chr7A_699006046	11.1669	8.2036	2.9633	1.4482	1.0325	0.4156	-0.0502	-0.0891	0.2883	-0.0348	0.1019	-0.0534	-0.046	-0.0341	0.0733	0.0253	-0.2068	0.1746	0.1267	0.1565	-0.047	0.1147	-0.0164	-0.0991	-0.128	-0.1217	0.0143	-0.1689	-0.1594	-0.1805	-0.0697	-0.0762	0.3338	-0.0309	0.2933	0.0584
TKW	150	AllEnvAE	TKW_17BSP100_17BSP67_17BMS_18BI_18BSP100_18DMS_18BMS_19BSP100_19BMS	12	45		chr3A_670829231	chr3A_685437269	41	5	chr7A_729936984	chr7A_729835910	10.2054	5.3921	4.8134	1.3073	0.7124	0.5949	0.0296	-0.0929	0.2383	-0.0973	-0.1029	0.1231	-0.0695	-0.02	0.1739	-0.0389	0.1149	-0.0832	0.0662	0.0996	-0.1278	0.0163	0.1098	-0.0903	-0.1388	0.0468	0.0182	-0.1361	-0.1474	-0.242	0.0533	-0.3128	0.2776	0.1355	0.0086	0.3632
TKW	151	AllEnvAE	TKW_17BSP100_17BSP67_17BMS_18BI_18BSP100_18DMS_18BMS_19BSP100_19BMS	20	140		chr4A_719112519	chr4A_719971550	43	0	chr7B_60454872	chr7B_60780829	11.4165	10.2223	1.1942	1.4655	1.351	0.1145	-0.1639	-0.1421	-0.3295	-0.0062	0.0305	0.0247	-0.1663	0.0406	0.0359	-0.0469	0.1576	-0.0701	0.1413	0.003	-0.1038	-0.0906	0.1024	-0.0691	-0.0511	0.1058	-0.0378	-0.0399	-0.0203	0.1332	0.0053	0.1251	0.0271	-0.2142	0.0219	-0.0383
TKW	152	AllEnvAE	TKW_17BSP100_17BSP67_17BMS_18BI_18BSP100_18DMS_18BMS_19BSP100_19BMS	36	35		chr6D_20593938	chr6D_20468354	43	25	chr7B_592544900	chr7B_590186617	12.6455	10.8752	1.7703	1.6613	1.4374	0.2239	0.0478	0.0715	0.3366	0.1016	0.1681	-0.0521	0.0437	-0.0849	-0.0251	-0.1557	-0.0152	0.0197	-0.0863	-0.1443	0.0866	0.0066	0.0239	0.0223	0.1636	0.0015	-0.0739	-0.0245	0.036	-0.1101	-0.0929	-0.2264	0.0382	-0.0024	0.2576	0.1246
TKW	153	AllEnvAE	TKW_17BSP100_17BSP67_17BMS_18BI_18BSP100_18DMS_18BMS_19BSP100_19BMS	10	0		chr2D_628984551	chr2D_629271077	43	40	chr7B_632331441	chr7B_630939963	10.5465	9.6407	0.9058	1.3906	1.2822	0.1084	-0.0066	0.013	0.3196	0.0329	0.1927	-0.0829	0.1285	0.0013	-0.1757	0.0659	-0.0784	-0.0843	0.0117	0.0781	-0.0312	0.1219	-0.1732	-0.0274	-0.0142	-0.02	0.0543	-0.0114	-0.0315	-0.113	0.1083	-0.1544	0.0304	-0.0461	0.083	0.1347
TKW	154	AllEnvAE	TKW_17BSP100_17BSP67_17BMS_18BI_18BSP100_18DMS_18BMS_19BSP100_19BMS	35	50	Qtkw.tamu.6B.640	chr6B_632434334	chr6B_640351349	43	50	chr7B_660650188	chr7B_670542529	10.8708	9.6267	1.2441	1.4466	1.2938	0.1529	0.1145	-0.0786	-0.3215	-0.0119	0.5676	0.0424	0.0813	-0.1354	-0.1345	-0.1554	-0.1449	-0.1092	0.007	0.0925	0.0506	0.0104	-0.0865	-0.0488	-0.0066	0.0105	-0.029	0.0334	0.0469	-0.0708	0.1663	0.1694	-0.2327	0.0232	-0.0839	-0.052
TKW	155	AllEnvAE	TKW_17BSP100_17BSP67_17BMS_18BI_18BSP100_18DMS_18BMS_19BSP100_19BMS	39	55		chr7A_48062085	chr7A_55923153	43	80	chr7B_685324514	chr7B_693146174	10.0472	8.5527	1.4945	1.2073	1.0311	0.1762	-0.1444	0.0598	0.2887	0.0267	-0.0122	0.0107	0.0636	0.1516	-0.071	-0.105	-0.0142	-0.0502	-0.0276	0.0435	-0.0454	0.2675	-0.057	-0.3104	0.1244	-0.0287	0.0339	-0.0448	-0.2346	0.0017	0.1556	0.0515	-0.046	-0.0597	-0.0188	0.195
TKW	156	AllEnvAE	TKW_17BSP100_17BSP67_17BMS_18BI_18BSP100_18DMS_18BMS_19BSP100_19BMS	41	0		chr7A_724114984	chr7A_724115122	43	85	chr7B_696590591	chr7B_697120461	11.6823	9.5728	2.1095	1.4904	1.248	0.2424	-0.0279	0.0739	0.314	-0.0149	0.1379	-0.2148	-0.0086	0.0629	0.058	-0.0671	0.0413	0.0052	0.0397	0.0014	-0.0287	0.2995	-0.1054	-0.2579	-0.0229	0.0227	0.0514	0.148	0.0931	-0.2144	-0.0821	-0.1538	0.0729	-0.1401	0.1012	0.175
TKW	157	AllEnvAE	TKW_17BSP100_17BSP67_17BMS_18BI_18BSP100_18DMS_18BMS_19BSP100_19BMS	27	75		chr5B_707475373	chr5B_707446835	43	110	chr7B_724809721	chr7B_724809726	10.3539	6.4183	3.9355	1.3513	0.8611	0.4902	-0.1534	0.0916	-0.26	-0.1684	0.0012	0.0999	-0.0125	0.2067	0.0903	0.0467	0.0142	-0.278	-0.0222	0.0781	-0.1587	0.0988	0.0936	-0.061	-0.1018	0.0029	0.0704	0.0107	-0.0333	0.4218	-0.0932	0.1842	-0.1308	0.0618	-0.3165	-0.1047
TKW	158	AllEnvAE	TKW_17BSP100_17BSP67_17BMS_18BI_18BSP100_18DMS_18BMS_19BSP100_19BMS	34	20		chr6B_28038735	chr6B_29759131	43	115	chr7B_727266333	chr7B_730112746	14.1407	11.2198	2.9209	1.8256	1.4094	0.4162	-0.0536	0.2114	0.347	0.0691	0.0565	0.0087	-0.1855	0.162	-0.0127	-0.222	0.0657	0.058	-0.0638	0.1425	-0.2359	-0.0038	0.0429	0.0681	-0.0563	0.0751	0.0312	-0.303	-0.1711	-0.0394	-0.0614	-0.0618	0.3597	0.0426	0.2077	0.0266
TKW	159	AllEnvAE	TKW_17BSP100_17BSP67_17BMS_18BI_18BSP100_18DMS_18BMS_19BSP100_19BMS	4	65		chr1D_342880050	chr1D_416665644	43	125	chr7B_741343070	chr7B_741510820	10.5166	9.5806	0.936	1.2871	1.1701	0.1169	0.1278	0.0035	-0.3041	-0.1174	-0.0281	0.1767	0.0745	-0.0077	0.0769	-0.0708	-0.1446	0.0404	-0.0359	0.1288	-0.1875	0.1191	0.0352	-0.0025	-0.0006	-0.1054	0.0488	0.0839	0.023	0.0621	0.044	-0.0094	-0.1236	0.1245	-0.2026	-0.0021
TKW	160	AllEnvAE	TKW_17BSP100_17BSP67_17BMS_18BI_18BSP100_18DMS_18BMS_19BSP100_19BMS	20	90		chr4A_683784629	chr4A_679074394	44	0	chr7D_2437289	chr7D_2870354	11.5275	10.8947	0.6328	1.5656	1.4755	0.0901	0.1201	-0.1726	0.339	0.0012	0.1451	-0.212	-0.0177	-0.1161	0.0881	0.2154	-0.0226	-0.0814	-0.0645	0.0512	-0.0879	-0.0421	0.085	-0.0833	0.0312	-0.069	0.1794	0.0057	-0.0455	-0.0195	0.1486	-0.0691	0.105	-0.0606	-0.133	0.0684
TKW	161	AllEnvAE	TKW_17BSP100_17BSP67_17BMS_18BI_18BSP100_18DMS_18BMS_19BSP100_19BMS	44	0	Qtkw.tamu.7D.69	chr7D_2437289	chr7D_2870354	45	15	chr7D_68774974	chr7D_82443850	11.543	10.0875	1.4554	1.4578	1.2903	0.1674	-0.1599	0.3706	0.3272	-0.0704	0.0254	-0.0503	-0.0303	0.0843	-0.0933	0.0348	-0.0793	0.1791	-0.2519	-0.1715	-0.4425	0.8009	-0.2256	-0.0408	0.5343	-0.162	-0.0409	-0.121	-0.1516	0.0795	0.0084	-0.1121	0.0861	0.2104	-0.0637	0.064
TKW	162	AllEnvAE	TKW_17BSP100_17BSP67_17BMS_18BI_18BSP100_18DMS_18BMS_19BSP100_19BMS	8	55		chr2B_76930626	chr2B_93047157	45	40	chr7D_106339399	chr7D_107475890	13.7308	12.293	1.4379	1.7046	1.5614	0.1432	0.0658	0.1024	-0.3533	0.0491	-0.0761	-0.1695	0.1208	0.0752	-0.0595	0.0853	0.0274	-0.0528	-0.1411	-0.1953	-0.1492	0.2669	-0.0764	0.0801	0.048	-0.1218	0.2889	0.0876	-0.0889	0.1741	-0.062	-0.0555	-0.0141	0.159	-0.0337	-0.1667
TKW	163	AllEnvAE	TKW_17BSP100_17BSP67_17BMS_18BI_18BSP100_18DMS_18BMS_19BSP100_19BMS	20	70		chr4A_626014517	chr4A_626061566	45	55	chr7D_166253046	chr7D_183169285	12.3044	9.1359	3.1686	1.5998	1.1923	0.4075	-0.0412	0.121	-0.3084	0.0084	0.2099	-0.2133	-0.2413	-0.0532	0.231	0.01	0.1574	-0.1089	-0.2309	-0.1663	0.0096	0.1763	-0.0711	0.1322	0.008	-0.0729	0.2151	-0.1312	-0.016	0.2344	0.2535	0.0009	0.1559	0.0122	-0.175	-0.3347
TKW	164	AllEnvAE	TKW_17BSP100_17BSP67_17BMS_18BI_18BSP100_18DMS_18BMS_19BSP100_19BMS	6	55		chr2A_43656738	chr2A_52119902	45	65	chr7D_535979831	chr7D_548807756	12.261	10.4763	1.7847	1.5136	1.3199	0.1937	-0.1783	0.0829	0.3268	0.0537	-0.0943	0.1152	-0.0263	-0.0605	-0.0425	0.1643	-0.1961	0.0865	-0.1172	-0.0891	-0.0064	0.1611	-0.0921	-0.1153	-0.0162	0.007	0.2682	-0.2789	0.1115	0.1184	-0.0812	-0.0881	0.1328	0.0039	0.0311	0.0506
TKW	165	AllEnvAE	TKW_17BSP100_17BSP67_17BMS_18BI_18BSP100_18DMS_18BMS_19BSP100_19BMS	43	5		chr7B_66259902	chr7B_71270046	45	65	chr7D_535979831	chr7D_548807756	10.3418	7.9988	2.343	1.4097	1.0488	0.3609	-0.0992	0.0133	-0.2885	0.1718	-0.1655	-0.0636	-0.1188	0.1349	0.0601	-0.0569	0.0932	-0.0552	-0.0592	-0.1127	-0.0289	0.1717	-0.0679	-0.1503	-0.0104	0.0054	0.2524	0.1232	0.083	0.0046	0.1101	0.118	-0.3866	0.1587	-0.0476	-0.1634
TKW	166	AllEnvAE	TKW_17BSP100_17BSP67_17BMS_18BI_18BSP100_18DMS_18BMS_19BSP100_19BMS	34	0		chr6B_195536	chr6B_3582946	45	120	chr7D_602799445	chr7D_603678199	12.2849	9.2424	3.0425	1.5799	1.2147	0.3652	-0.012	0.1533	0.3097	0.0049	0.0886	-0.0084	-0.2466	0.1185	0.0791	-0.2392	0.1425	0.0607	0.0377	0.0236	-0.126	-0.0057	-0.2067	0.1042	-0.0582	0.2612	-0.0301	0.0274	-0.1888	-0.3592	0.1358	-0.0639	0.1274	0.0107	0.1974	0.1131
TKW	167	AllEnvAE	TKW_17BSP100_17BSP67_17BMS_18BI_18BSP100_18DMS_18BMS_19BSP100_19BMS	25	45		chr5A_633284206	chr5A_653953195	45	125	chr7D_608409697	chr7D_607550643	10.5851	6.782	3.8031	1.2	0.764	0.436	0.0604	0.1191	-0.2466	-0.1278	0.0762	-0.2274	0.2729	-0.0877	0.063	-0.0017	0.0438	-0.0113	-0.0009	0.039	-0.1251	0.0117	-0.0517	0.0391	-0.0296	0.1848	-0.0673	0.0036	-0.0457	-0.0376	0.2446	0.2261	-0.3276	0.2036	-0.189	-0.078
TKW	168	AllEnvAE	TKW_17BSP100_17BSP67_17BMS_18BI_18BSP100_18DMS_18BMS_19BSP100_19BMS	45	65		chr7D_535979831	chr7D_548807756	45	145	chr7D_622077366	chr7D_621770225	12.9961	11.9613	1.0348	1.6114	1.4952	0.1163	0.038	0.0661	-0.3457	-0.0921	-0.1268	-0.0427	0.191	-0.0853	-0.1049	-0.0288	0.0228	0.2669	-0.1524	-0.1819	-0.176	0.1574	-0.0306	0.2987	-0.1435	0.2122	0.0162	-0.0833	-0.043	0.1073	0.2433	-0.0173	-0.0376	-0.0201	-0.1217	-0.0275
TKW	186	WithinMEs	TKW_ME1_17BSP100_17BSP67_17BMS_19BSP100	8	15		chr2B_19980212	chr2B_24938541	45	40	chr7D_106339399	chr7D_107475890	10.0565	9.5894	0.467	2.329	2.2304	0.0985	-0.1182	-0.0375	-0.4585	-0.0591	0.0753	0.1613	-0.1775	0.0006	-0.0301	0.0168	0.0127	-0.0846	0.0347	0.1383	-0.0884
TW	101	AllEnvAE	TW_17CH_17RRD_18NFD_19BSP100_19BMS_19RRD	6	75		chr2A_102123476	chr2A_274548650	17	0	chr3D_5379972	chr3D_4475282	10.1608	7.114	3.0468	2.5135	1.6973	0.8161	1.0166	-0.5166	3.1726	-0.5779	0.1092	1.8955	-0.0374	-0.1173	-1.2722	1.7512	-2.7575	-0.7925	-0.6767	0.3918	2.0837	-1.0038	0.02	4.4711	0.4748	-1.8467	-2.1154
YLD	169	AllEnvAE	YLD_17CH_17BMS_17RRD_18BI_18BSP100_18DMS_18NFD_19BSP100_19BMS_19RRD	9	5	Qyld.tamu.2D.3	chr2D_3015065	chr2D_10907676	10	20	chr2D_606085681	chr2D_601966666	10.0674	2.5496	7.5178	1.7363	0.4263	1.3101	-3.7485	-0.7633	-2.3749	-3.85	1.8666	-4.3657	1.1397	1.2812	4.128	5.5854	-2.5589	0.0128	-3.239	-1.488	-1.5597	-0.9739	1.5431	-0.2034	2.1922	1.1387	2.944	-3.8043	0.2114	1.5676	-0.0955	1.5743	-5.2168	8.9987	-5.9176	3.2554	-1.8374
YLD	170	AllEnvAE	YLD_17CH_17BMS_17RRD_18BI_18BSP100_18DMS_18NFD_19BSP100_19BMS_19RRD	2	65		chr1B_540346553	chr1B_556432841	16	20	chr3B_811063972	chr3B_814372706	11.2246	6.0181	5.2065	1.5826	0.9183	0.6643	1.113	1.5403	3.6995	0.6984	2.4664	-0.6214	3.0535	-1.6523	0.0474	0.885	-4.6561	0.3799	-0.6008	-2.5583	-3.2622	-2.2926	5.5533	-0.076	5.0293	-0.8067	-3.882	3.905	-1.6097	-3.6389	-0.5307	-0.5137	2.1034	3.2544	6.9999	-4.213	0.7913
YLD	171	AllEnvAE	YLD_17CH_17BMS_17RRD_18BI_18BSP100_18DMS_18NFD_19BSP100_19BMS_19RRD	1	35		chr1A_532785977	chr1A_533697856	18	0	chr3D_20533322	chr3D_21080912	10.5039	2.9192	7.5847	1.3093	0.5188	0.7905	1.3541	0.2324	-2.6192	-2.1606	-0.633	0.1198	2.9155	-0.8391	-1.7322	-2.2277	0.6274	4.1294	-0.1996	1.5742	-0.4619	2.503	0.0281	-3.4807	-1.1812	1.0722	1.2625	-1.767	0.4509	3.8006	0.8014	0.9706	-3.667	-0.7939	-2.8403	3.9234	-5.5408
YLD	172	AllEnvAE	YLD_17CH_17BMS_17RRD_18BI_18BSP100_18DMS_18NFD_19BSP100_19BMS_19RRD	15	45		chr3B_571999745	chr3B_570524418	26	20	chr5B_16001707	chr5B_18749057	11.8389	7.5559	4.283	1.7399	1.2956	0.4443	-0.3504	-0.5164	4.1463	2.4397	1.7993	-2.3798	-3.3894	0.8908	0.5471	-0.7965	0.3417	-1.1902	1.7372	1.5747	0.5665	-2.5304	-2.3749	0.583	2.9915	-0.864	2.3721	-2.3488	0.0302	0.3983	-1.3691	0.1597	2.2186	-1.7288	3.511	-3.7579	2.4388
YLD	173	AllEnvAE	YLD_17CH_17BMS_17RRD_18BI_18BSP100_18DMS_18NFD_19BSP100_19BMS_19RRD	20	15		chr4A_24828760	chr4A_28592884	26	65	chr5B_437990363	chr5B_439722923	12.2256	7.3801	4.8455	1.9929	1.2647	0.7282	-1.6954	0.3723	-4.1213	0.0348	2.438	3.0812	-1.2952	-0.9655	0.4737	-0.1661	1.1532	-2.8327	-1.9212	2.0689	-0.6385	-2.4675	-3.3358	1.8656	2.2391	-0.5314	0.3868	0.6466	-0.2336	4.4251	2.2095	0.6179	-3.0744	-3.0857	-5.622	2.5505	1.096
YLD	174	AllEnvAE	YLD_17CH_17BMS_17RRD_18BI_18BSP100_18DMS_18NFD_19BSP100_19BMS_19RRD	19	75		chr3D_598598569	chr3D_600510203	33	35	chr6A_574253510	chr6A_583269008	10.8208	6.72	4.1008	1.784	1.0488	0.7352	-2.2074	0.4765	-3.7451	1.0992	1.2565	-1.4376	1.0415	0.3108	-6.4485	2.7892	-1.7602	1.1986	1.9505	-1.311	-0.1237	-1.0612	-2.0749	1.7641	5.5953	-2.4679	1.9568	-1.2106	-1.0668	3.9512	2.6857	0.1558	-3.8771	-0.3516	-6.7221	2.1933	-0.3916
YLD	175	AllEnvAE	YLD_17CH_17BMS_17RRD_18BI_18BSP100_18DMS_18NFD_19BSP100_19BMS_19RRD	2	5		chr1B_4341229	chr1B_1473807	33	45	chr6A_591415809	chr6A_593812871	10.5017	5.2297	5.272	1.6121	0.7711	0.841	-1.7271	-0.3363	-3.2232	1.3127	3.6396	0.6894	-1.9589	2.2775	-5.0177	1.1966	-1.8647	-3.1681	2.8935	-0.6631	-0.1529	-1.9559	0.2532	2.7162	3.3171	-1.8389	0.1805	-0.7743	-1.0819	1.7484	0.6247	-5.0932	0.2089	1.4548	-6.8623	4.229	-0.9922
YLD	176	AllEnvAE	YLD_17CH_17BMS_17RRD_18BI_18BSP100_18DMS_18NFD_19BSP100_19BMS_19RRD	8	15		chr2B_19980212	chr2B_24938541	34	5	chr6B_14524560	chr7B_74277815	11.2036	5.3523	5.8513	1.7905	0.8575	0.933	0.7511	0.0287	-3.3767	-1.2649	-0.4722	3.509	1.0589	-0.3657	-0.5259	0.1859	-1.053	-1.613	0.541	-0.6352	-0.482	-6.3084	4.8585	0.5594	1.2852	-0.0632	-1.3118	2.0222	0.0752	4.99	1.5993	-1.6841	-7.7009	4.0123	-3.4506	0.5703	0.6402
YLD	177	AllEnvAE	YLD_17CH_17BMS_17RRD_18BI_18BSP100_18DMS_18NFD_19BSP100_19BMS_19RRD	20	85		chr4A_685739757	chr4A_683784629	35	80	chr6B_659254341	chr6B_675338844	10.0527	6.2991	3.7537	1.9682	1.0702	0.898	-0.8308	2.659	-3.7539	-0.6016	0.9693	0.5094	1.4186	-1.212	0.2115	1.344	0.9956	-3.4528	-0.1818	-0.6384	-3.8938	2.7473	-1.5064	0.7681	4.6521	-0.6457	-3.7337	2.1451	0.1054	3.7789	0.5838	4.5481	-0.8839	-1.9864	-8.5734	0.132	1.9855
YLD	178	AllEnvAE	YLD_17CH_17BMS_17RRD_18BI_18BSP100_18DMS_18NFD_19BSP100_19BMS_19RRD	12	75		chr3A_711253712	chr3A_714525815	36	0	chr6D_2486014	chr6D_70342	14.0854	7.1729	6.9126	1.9672	1.2077	0.7595	-0.6361	-1.2191	4.0053	0.9076	0.4018	0.9507	-1.9538	-0.3089	-2.5825	1.5163	-0.675	0.9138	0.83	2.8841	0.2391	3.2298	-0.2907	-3.7545	-4.7831	-0.503	3.7981	-3.344	2.5243	-4.2283	-0.1213	-1.2396	2.2137	-1.6212	3.9928	-3.674	3.4362
YLD	179	AllEnvAE	YLD_17CH_17BMS_17RRD_18BI_18BSP100_18DMS_18NFD_19BSP100_19BMS_19RRD	36	25		chr6D_16203913	chr6D_19412836	39	25	chr7A_24986088	chr7A_27049725	11.231	5.8525	5.3784	1.8458	0.9157	0.9301	-1.2116	0.4829	3.5792	2.3012	-0.3579	2.0382	0.5243	-5.8232	-2.2083	1.3158	1.3992	-1.3451	2.1558	0.5629	-1.3674	-0.2743	1.1182	1.615	-2.4473	0.5662	0.3159	-2.2276	2.1384	-3.7527	-1.2382	-2.2533	0.1045	4.398	8.286	-3.3878	0.925
YLD	180	AllEnvAE	YLD_17CH_17BMS_17RRD_18BI_18BSP100_18DMS_18NFD_19BSP100_19BMS_19RRD	27	35		chr5B_669588875	chr5B_680234342	39	85	chr7A_85912049	chr7A_91661556	11.7502	6.989	4.7612	1.605	1.0952	0.5098	-0.4117	-1.3023	-3.8432	-0.5802	0.3035	-1.5091	3.0041	0.0143	1.5769	-0.2065	-0.0938	-3.0931	0.5838	1.1491	-0.4506	-2.0673	-2.4713	1.6094	-1.0255	0.9745	-0.1172	1.1024	1.2965	2.9672	2.5706	-3.1995	0.4484	-2.8391	-1.948	2.8706	0.1396
YLD	181	AllEnvAE	YLD_17CH_17BMS_17RRD_18BI_18BSP100_18DMS_18NFD_19BSP100_19BMS_19RRD	2	55		chr1B_200967289	chr1B_171660902	43	0	chr7B_60454872	chr7B_60780829	15.3521	8.907	6.4451	2.7867	1.5457	1.241	0.0015	-2.7186	-4.5615	1.6047	2.2253	-2.2344	-0.5574	-0.0354	-2.2735	0.5976	-1.6031	2.1383	0.1378	-0.3571	-1.5024	-0.9541	-3.1271	3.0637	3.1033	0.5455	-1.0667	-2.4987	2.7938	2.5008	3.1536	-0.4017	-8.4265	0.8344	-6.2661	2.8528	2.6186
YLD	182	AllEnvAE	YLD_17CH_17BMS_17RRD_18BI_18BSP100_18DMS_18NFD_19BSP100_19BMS_19RRD	4	0		chr2A_608006397	chr1D_2510554	43	80	chr7B_685324514	chr7B_693146174	10.1067	5.1194	4.9873	1.6046	0.8928	0.7118	-0.4732	2.2265	3.4496	0.6665	1.1737	-0.2531	-2.5049	-2.3032	-0.3045	1.3318	1.9016	-0.5279	0.8201	-1.0432	-1.8054	-2.6076	1.1414	2.0332	4.0613	-0.0884	0.3545	-1.4209	-0.6248	-2.6395	-1.0149	3.1297	1.7484	2.0124	5.5118	-4.0972	1.3511
YLD	183	AllEnvAE	YLD_17CH_17BMS_17RRD_18BI_18BSP100_18DMS_18NFD_19BSP100_19BMS_19RRD	9	5	Qyld.tamu.2D.3	chr2D_3015065	chr2D_10907676	45	115	chr7D_598521158	chr7D_598763485	11.4856	4.8271	6.6584	2.3778	0.791	1.5868	-3.89	1.0328	-3.2953	-3.7274	2.1347	-4.5138	1.1653	0.4276	3.9404	5.5012	-2.1255	0.386	-3.1885	-1.7642	-0.8686	4.4016	-1.9476	-0.3944	0.0693	1.8115	-0.5631	-2.755	2.0105	2.2306	2.9922	4.1046	-7.7742	-0.8892	-9.5363	3.8303	1.9134
YLD	184	AllEnvAE	YLD_17CH_17BMS_17RRD_18BI_18BSP100_18DMS_18NFD_19BSP100_19BMS_19RRD	6	25		chr2A_17405760	chr2A_21421383	45	155	chr7D_628696166	chr7D_635868283	11.1289	5.9236	5.2053	2.3954	0.9799	1.4155	-1.0187	1.0783	-3.6399	-0.6428	-0.1855	-2.1989	2.0801	-0.0826	4.8081	-1.0473	-1.1417	-2.0633	0.4739	-1.904	-0.514	-2.1938	-0.5786	2.6859	2.8139	0.1131	4.4163	-4.739	-0.0999	2.5944	0.7642	0.8404	-5.4862	2.2403	-10.5689	1.6483	3.3057
a Abbreviation of traits: grain yield form whole plot (YLD), thousand kernel weight (TKW), kernels spike-1 (KPS), spikes m-2 (SPM), harvest index (HI), dry weight of biomass sample (BM), grain yield from biomass sample (BMYLD), single head dry weight (SHDW), single head grain weight (SHGW), single culm weight (SCW), heading date (HD), plant height (PH), test weight (TW), kernel area (AREA), kerne…
b Epistatic analysis across all environments (AllEnvAE) and within mega-environment (WithinMEs).
c Abbreviation of environments: Texas A&M AgriLife Research stations in Bushland, TX, Bushland middle school dryland in 2017, 2018, 2019 (17BMS, 18BMS, 19BMS), Bushland irrigated in 2018 (18BI), and Bushland South Pivot with two irrigated levels (67% and 100%) in 2017, 2018, 2019 (17BSP67, 17BSP100, 18BSP100, 19BSP100), Red River Demonstration Farm, CO, in 2017, 2019 (17RRD, 19RRD), Noble Foundat…
d Genetic position with centimorgan (cM).
e Logarithm of the odds value for overall, additive by additive epistatic effect (AA), and epistasis by environment interaction effect (AAbyE).
f Phenotypic variance explained for overall, additive by additive epistatic effect (AA), and epistasis by environment interaction effect (AAbyE).
g Additive effect (Add1,2) and additive by environment effect (Add1,2byE) value from single allele for positive value with favorable allele from TAM 112 and negative value with favorable allele from Duster.
h Additive by additive epistatic effect value (AddbyAdd) and epistasis by environment effect (AAbyE).
[truncated: 2 more columns]
